# Supplementary material for: Transcriptomic Profiling of Circular RNA in Different Brain Regions of Parkinson’s Disease in a Mouse Model
Source: Int J Mol Sci. 2020 Apr 24;21(8):3006. doi: 10.3390/ijms21083006 (PMC7216060; doi:10.3390/ijms21083006)
Supplement: Supplementary file 1 [file ijms-21-03006-s001.zip]

Archive with 11 entries (8 files):
- Supplementary/
- Supplementary/.DS_Store
- __MACOSX/
- __MACOSX/Supplementary/
- __MACOSX/Supplementary/._.DS_Store
- Supplementary/Supplementary Data.xls
- __MACOSX/Supplementary/._Supplementary Data.xls
- Supplementary/Supplementary-Figure.pdf
- __MACOSX/Supplementary/._Supplementary-Figure.pdf
- Supplementary/Supplementary-Table.doc
- __MACOSX/Supplementary/._Supplementary-Table.doc
