# Supplementary material for: Transcriptomic Profiling of Circular RNA in Different Brain Regions of Parkinson’s Disease in a Mouse Model
Source: Int J Mol Sci. 2020 Apr 24;21(8):3006. doi: 10.3390/ijms21083006 (PMC7216060; doi:10.3390/ijms21083006)
Supplement: Supplementary file 1 [file ijms-21-03006-s001.zip › Supplementary/Supplementary Data.xls]

## Sheet: Control samples
CNCC1		CNCC2		CNCCC3			CNHP1		CNHP2		CNHP3			CNST1		CNST2		CNST3			CNCB1		CNCB2		CNCB3
circRNA_ID	CLR	circRNA_ID	CLR	circRNA_ID	CLR		circRNA_ID	CLR	circRNA_ID	CLR	circRNA_ID	CLR		circRNA_ID	CLR	circRNA_ID	CLR	circRNA_ID	CLR		circRNA_ID	CLR	circRNA_ID	CLR	circRNA_ID	CLR
GL456216.1:31059|34831	0.167	KB469739.1:55401|56756	0.031	GL456233.1:154626|285515	0.5		GL456216.1:31059|34831	0.109	GL456216.1:31059|34831	0.188	JH584304.1:25369|59773	0.214		GL456216.1:31059|34831	0.058	JH584304.1:25369|59773	0.22	JH584304.1:25369|59773	0.277		GL456233.1:154626|154848	0.308	JH584304.1:25369|59773	0.391	GL456216.1:31059|34831	0.111
JH584304.1:25369|60857	0.76	KB469740.1:246919|253759	0.022	GL456350.1:784|212013	0.545		JH584304.1:25369|59773	0.33	JH584304.1:25369|60857	0.805	JH584304.1:25369|60857	0.89		JH584304.1:25369|59773	0.202	JH584304.1:25369|60857	0.81	JH584304.1:25369|60857	0.893		GL456233.1:216736|285515	0.121	JH584304.1:25369|60857	0.757	JH584304.1:25369|59773	0.433
KB469742.1:794477|810978	0.062	KB469740.1:290211|299732	0.4	JH584304.1:25369|59773	0.195		JH584304.1:25369|60857	0.904	KB469742.1:808864|810978	0.148	KB469740.1:246919|253759	0.023		JH584304.1:25369|60857	0.87	KB469739.1:78481|83979	0.161	KB469740.1:246919|253759	0.017		JH584304.1:25369|59773	0.412	JH584304.1:38115|44310	0.154	JH584304.1:25369|60857	0.629
KB469742.1:803515|810978	0.282	KB469741.2:320942|329706	0.039	JH584304.1:25369|60857	0.913		KB469740.1:246919|253759	0.015	KQ030489.1:104476|104849	0.083	KB469740.1:246919|264532	0.015		JH584304.1:56986|59773	0.008	KB469740.1:175898|176125	0.009	KB469740.1:246919|264532	0.04		JH584304.1:25369|60857	0.752	KB469739.1:55401|56756	0.017	KB469739.1:55401|56756	0.028
KQ030489.1:104476|136661	0.09	KB469742.1:803515|810978	0.29	KB469740.1:246919|253759	0.014		KB469741.2:320942|329706	0.174	KQ030489.1:104476|136661	0.217	KB469742.1:803515|810978	0.286		KB469739.1:55401|56756	0.02	KB469740.1:246919|264532	0.017	KB469741.2:320942|329706	0.138		KB469739.1:55401|56756	0.047	KB469739.1:55401|58463	0.022	KB469739.1:55401|58463	0.018
KQ030489.1:104476|154902	0.056	KB469742.1:808864|810978	0.36	KB469742.1:803515|810978	0.264		KB469742.1:803515|810978	0.278	KQ030489.1:153708|166099	0.13	KB469742.1:808864|810978	0.14		KB469739.1:78481|83979	0.151	KB469742.1:803515|810978	0.254	KB469742.1:803515|810978	0.333		KB469739.1:174989|175598	0.12	KB469739.1:78481|83979	0.113	KB469739.1:78481|83979	0.143
KV575232.1:178383|180562	0.44	KQ030489.1:104476|104849	0.085	KB469742.1:808864|810978	0.184		KQ030489.1:104476|104849	0.123	KV575232.1:178383|180562	0.396	KQ030489.1:104476|104849	0.09		KB469740.1:246919|264532	0.024	KB469742.1:808864|810978	0.376	KB469742.1:808864|810978	0.194		KB469740.1:246919|253759	0.021	KB469739.1:174989|175598	0.25	KB469741.2:320942|329706	0.091
KV575234.1:186439|219686	0.196	KQ030489.1:104476|136661	0.127	KQ030489.1:104476|104849	0.08		KQ030489.1:104476|136661	0.09	KV575232.1:178383|189275	0.027	KQ030489.1:104476|136661	0.112		KB469742.1:794477|810978	0.087	KQ030489.1:104476|104849	0.093	KQ030489.1:104476|104849	0.053		KB469740.1:246919|264532	0.017	KB469740.1:246919|253759	0.012	KQ030489.1:104476|104849	0.066
KV575234.1:186439|234094	0.497	KQ030489.1:153705|166099	0.049	KQ030489.1:104476|136661	0.082		KQ030489.1:104476|154902	0.038	KV575234.1:186439|219686	0.249	KQ030493.2:93394|98531	0.009		KB469742.1:803515|810978	0.321	KQ030489.1:104476|136661	0.139	KQ030489.1:104476|136661	0.148		KB469742.1:803515|810978	0.5	KB469740.1:290211|294928	0.125	KQ030489.1:104476|136661	0.13
KV575234.1:186439|237709	0.157	KQ030490.1:56394|56726	1	KQ030489.1:153705|154902	0.048		KQ030489.1:153705|154902	0.077	KV575234.1:186439|234094	0.525	KQ030494.1:265172|272197	0.039		KB469742.1:803515|823016	0.174	KQ030489.1:104476|163715	0.035	KQ030494.1:158820|159703	0.093		KQ030489.1:42144|45638	0.029	KB469741.2:318971|323955	0.057	KQ030489.1:104476|166099	0.044
KV575234.1:213490|219686	0.135	KQ030494.1:158820|159574	0.036	KQ030494.1:158820|160093	0.085		KQ030493.2:90223|100375	0.007	KV575234.1:186439|237709	0.056	KV575232.1:178383|180562	0.487		KB469742.1:808864|810978	0.242	KQ030489.1:153705|154902	0.06	KQ030494.1:158820|160303	0.103		KQ030489.1:104476|104849	0.142	KB469741.2:320942|329706	0.233	KQ030489.1:153705|154902	0.124
KV575234.1:342402|347626	0.125	KV575232.1:178383|180562	0.693	KV575232.1:178383|180562	0.619		KQ030494.1:158820|160303	0.058	KV575234.1:213490|219686	0.04	KV575232.1:178383|184656	0.023		KQ030489.1:104476|104849	0.105	KQ030489.1:153705|166099	0.033	KV575232.1:178383|180562	0.391		KQ030489.1:104476|136661	0.204	KQ030489.1:104476|136661	0.07	KQ030489.1:153705|166099	0.175
KZ289066.1:231680|281299	0.455	KV575232.1:178383|184656	0.017	KV575234.1:186439|219686	0.204		KV575232.1:178383|180562	0.383	KV575234.1:213490|234094	0.031	KV575234.1:186439|219686	0.209		KQ030489.1:104476|136661	0.171	KQ030494.1:158820|159574	0.061	KV575232.1:178383|184656	0.023		KQ030489.1:153705|154902	0.221	KQ030489.1:104476|166099	0.065	KQ030489.1:163549|166099	0.077
KZ289066.1:234005|282189	0.6	KV575234.1:186439|219686	0.256	KV575234.1:186439|234094	0.464		KV575234.1:186439|219686	0.268	KV575234.1:213490|237709	0.071	KV575234.1:186439|234094	0.691		KQ030489.1:104476|154902	0.062	KV575232.1:178383|180562	0.355	KV575234.1:186439|219686	0.193		KQ030489.1:153705|166099	0.099	KQ030489.1:153705|154902	0.176	KQ030494.1:158820|159574	0.065
KZ289066.1:252447|289034	0.4	KV575234.1:186439|234094	0.567	KV575234.1:186439|237709	0.069		KV575234.1:186439|234094	0.566	KV575234.1:237597|347626	0.067	KV575234.1:186439|237709	0.13		KQ030489.1:104476|163715	0.028	KV575234.1:186439|219686	0.311	KV575234.1:186439|234094	0.646		KQ030489.1:163549|166099	0.034	KQ030489.1:153705|166099	0.09	KQ030494.1:158820|160093	0.248
KZ289066.1:262206|311355	0.5	KV575234.1:186439|237709	0.15	KV575234.1:213490|219686	0.129		KV575234.1:186439|237709	0.162	KV575234.1:261887|268794	0.09	KV575234.1:213490|219686	0.101		KQ030489.1:153705|154902	0.053	KV575234.1:186439|234094	0.651	KV575234.1:186439|237709	0.111		KQ030489.1:163549|177107	0.035	KQ030494.1:158820|160093	0.086	KQ030494.1:158820|160303	0.126
KZ289069.1:422495|423654	0.267	KV575234.1:213490|219686	0.163	KV575234.1:213490|237709	0.083		KV575234.1:213490|219686	0.079	KV575234.1:342402|347626	0.072	KV575234.1:213490|234094	0.017		KQ030489.1:153705|166099	0.05	KV575234.1:186439|237709	0.077	KV575234.1:213490|219686	0.116		KQ030493.2:90223|93479	0.008	KQ030494.1:158820|160303	0.124	KQ030494.1:260548|272197	0.067
KZ289071.1:219269|228379	0.046	KV575234.1:213490|237709	0.075	KV575234.1:237597|347626	0.028		KV575234.1:213490|237709	0.048	KZ289066.1:252447|300547	0.6	KV575234.1:213490|237709	0.081		KQ030494.1:158820|159574	0.043	KV575234.1:213490|219686	0.076	KV575234.1:213490|237709	0.111		KQ030494.1:158387|170574	0.029	KQ030494.1:260548|272197	0.091	KQ030494.1:271896|272197	0.072
chr1:5089009|5124469	0.019	KV575234.1:261887|267759	0.026	KV575234.1:261887|268794	0.014		KV575234.1:237597|347626	0.033	KZ289071.1:219269|220039	0.025	KV575234.1:237597|347626	0.027		KV575232.1:178383|180562	0.386	KV575234.1:213490|237709	0.054	KV575234.1:342402|347626	0.102		KQ030494.1:158820|159574	0.062	KQ030494.1:289175|290673	0.052	KQ030494.1:289175|290673	0.039
chr1:7120194|7120615	0.333	KV575234.1:261887|268794	0.06	KV575234.1:342402|347626	0.092		KV575234.1:342402|347626	0.105	KZ289086.1:68696|85901	0.107	KV575234.1:342402|347626	0.159		KV575232.1:178383|184656	0.024	KV575234.1:237597|295655	0.039	KZ289066.1:234005|282189	0.75		KQ030494.1:158820|159703	0.076	KQ030495.1:32264|49592	0.071	KQ030494.1:298027|298792	0.035
chr1:8414203|8448127	0.148	KV575234.1:342402|347626	0.115	KV575234.1:342402|405587	0.024		KV575237.1:85343|88447	1	chr1:5089009|5098133	0.011	KZ289066.1:252447|300547	0.8		KV575232.1:178383|185595	0.008	KV575234.1:261887|268794	0.027	KZ289066.1:262206|311355	1		KQ030494.1:158820|160093	0.09	KV575232.1:178383|180562	0.538	KQ030494.1:321792|326866	0.048
chr1:8414203|8448132	0.133	KV575234.1:342402|405587	0.019	KV575237.1:932636|932848	0.178		KZ289066.1:262020|305194	0.667	chr1:5095615|5124469	0.008	KZ289066.1:262020|305194	0.8		KV575232.1:178383|189275	0.019	KV575234.1:342402|347626	0.107	KZ289069.1:129123|130318	0.129		KQ030494.1:158820|160303	0.065	KV575232.1:178383|184656	0.032	KQ030495.1:32264|49592	0.15
chr1:8414203|8448143	0.296	KV575237.1:932636|932848	0.129	KV575242.1:120900|126364	0.094		KZ289066.1:262206|311355	0.857	chr1:7120194|7120615	0.524	KZ289069.1:422495|423382	0.6		KV575234.1:186439|219686	0.254	KV575237.1:932636|932848	0.139	KZ289069.1:422495|423382	0.2		KQ030494.1:260548|272197	0.094	KV575234.1:186439|219686	0.34	KV575232.1:177709|180562	0.035
chr1:8554725|8595542	0.068	KV575238.1:54571|73091	0.171	KZ289066.1:185804|185867	0.091		KZ289070.1:123140|127645	0.154	chr1:7120194|7147739	0.031	KZ289086.1:68696|85901	0.042		KV575234.1:186439|234094	0.637	KV575238.1:54571|73102	0.16	KZ289071.1:175328|182178	0.041		KQ030494.1:271896|272197	0.057	KV575234.1:186439|234094	0.667	KV575232.1:178383|180562	0.54
chr1:8554725|8607152	0.085	KV575242.1:109262|113851	0.059	KZ289066.1:231680|271817	0.8		KZ289072.1:15459|19837	0.107	chr1:8414203|8448132	0.169	chr1:3207068|3216968	0.024		KV575234.1:186439|237709	0.17	KZ289066.1:234005|282189	0.667	chr1:5047999|5055519	0.833		KQ030494.1:289175|290673	0.086	KV575234.1:186439|237709	0.199	KV575232.1:178383|184656	0.022
chr1:8554725|8624881	0.174	KV575242.1:124733|126364	0.107	KZ289066.1:231680|281299	0.8		KZ289086.1:68696|85901	0.093	chr1:8445027|8448132	0.185	chr1:5093363|5133262	0.022		KV575234.1:213490|219686	0.095	KZ289066.1:252447|300547	0.588	chr1:5089009|5098133	0.034		KV575232.1:178383|180562	0.525	KV575234.1:213490|219686	0.23	KV575232.1:178383|189275	0.013
chr1:8583205|8595542	0.059	KZ289066.1:234005|282189	0.545	KZ289066.1:234005|282189	0.889		chr1:5089009|5098133	0.014	chr1:8554725|8595542	0.035	chr1:5095615|5150061	0.007		KV575234.1:213490|237709	0.064	KZ289066.1:262206|311355	0.909	chr1:5093363|5133262	0.057		KV575232.1:178383|191407	0.01	KV575234.1:213490|237709	0.127	KV575234.1:186439|219686	0.335
chr1:8583205|8607152	0.125	KZ289066.1:252447|300547	0.667	KZ289066.1:262020|305194	0.857		chr1:5093363|5133262	0.039	chr1:8554725|8607152	0.057	chr1:5117390|5150061	0.014		KV575234.1:244590|277324	0.032	KZ289069.1:129123|130318	0.143	chr1:5095615|5124469	0.015		KV575234.1:186439|219686	0.369	KV575234.1:237597|288561	0.018	KV575234.1:186439|234094	0.754
chr1:8583205|8624881	0.051	KZ289066.1:262020|305194	1	KZ289069.1:422495|423382	0.424		chr1:6227940|6234399	0.025	chr1:8554725|8624881	0.354	chr1:6807543|6833678	0.067		KV575234.1:261887|268794	0.039	KZ289069.1:422495|423382	0.541	chr1:7120194|7120599	0.127		KV575234.1:186439|234094	0.695	KV575234.1:292157|347626	0.037	KV575234.1:186439|237709	0.257
chr1:8624779|8682029	0.053	KZ289066.1:262206|311355	1	KZ289069.1:422495|423654	0.174		chr1:7120194|7120615	0.44	chr1:8583205|8595542	0.049	chr1:7120194|7120615	0.416		KV575234.1:342402|347626	0.056	KZ289070.1:123140|127645	0.143	chr1:7120194|7120615	0.502		KV575234.1:186439|237709	0.226	KV575234.1:342402|347626	0.502	KV575234.1:213490|219686	0.215
chr1:8677807|8682029	0.058	KZ289069.1:422495|423382	0.8	KZ289086.1:68696|85901	0.103		chr1:8414203|8448132	0.135	chr1:8583205|8607152	0.071	chr1:7120194|7147739	0.025		KV575237.1:85343|88447	0.727	KZ289072.1:15459|19837	0.071	chr1:7120194|7147739	0.101		KV575234.1:213490|219686	0.231	KV575234.1:535933|543820	0.055	KV575234.1:213490|237709	0.185
chr1:8782763|8803970	0.062	KZ289069.1:422495|423654	0.889	KZ289091.1:11070|11376	0.091		chr1:8445027|8448132	0.042	chr1:8583205|8624881	0.123	chr1:8414203|8448132	0.258		KV575237.1:145970|150735	0.062	KZ289086.1:357085|359042	0.75	chr1:8414203|8448132	0.324		KV575234.1:213490|237709	0.149	KV575242.1:120900|126364	0.167	KV575234.1:237597|347626	0.047
chr1:11747965|11829891	0.143	KZ289071.1:219269|220039	0.014	chr1:5093363|5133262	0.017		chr1:8554725|8595542	0.079	chr1:10477025|10488949	1	chr1:8414203|8448143	0.25		KV575237.1:932636|932848	0.082	chr1:5047999|5055519	0.667	chr1:8445027|8448132	0.222		KV575234.1:237597|295655	0.013	KZ289066.1:154955|179989	0.028	KV575234.1:261887|277324	0.028
chr1:13221307|13224713	0.047	chr1:5089009|5098133	0.01	chr1:7120194|7120615	0.47		chr1:8554725|8607152	0.145	chr1:11169853|11208655	0.07	chr1:8445027|8607152	0.033		KZ289066.1:252447|300547	0.545	chr1:5089009|5098133	0.018	chr1:8554725|8595542	0.114		KV575234.1:237597|347626	0.011	KZ289066.1:269838|313996	0.6	KV575234.1:261887|284737	0.022
chr1:13221307|13286025	0.462	chr1:5089009|5101123	0.016	chr1:7120194|7147739	0.033		chr1:8554725|8624881	0.25	chr1:13221307|13224713	0.057	chr1:8554725|8595542	0.111		KZ289069.1:422495|423382	0.56	chr1:5089009|5124469	0.017	chr1:8554725|8607152	0.167		KV575234.1:292157|347626	0.02	KZ289069.1:129123|130318	0.25	KV575234.1:342402|347626	0.449
chr1:13221307|13289617	0.108	chr1:5089009|5124469	0.009	chr1:8414203|8448132	0.235		chr1:8583205|8607152	0.115	chr1:13221307|13286025	0.474	chr1:8554725|8607152	0.129		KZ289070.1:123140|127645	0.211	chr1:5093363|5133262	0.037	chr1:8554725|8624881	0.338		KV575234.1:342402|347626	0.452	KZ289069.1:422495|423382	0.855	KV575234.1:342402|380583	0.047
chr1:14229493|14253102	0.571	chr1:5093363|5133262	0.013	chr1:8414203|8448143	0.118		chr1:8583205|8624881	0.066	chr1:13221307|13289617	0.051	chr1:8554725|8624881	0.258		KZ289086.1:68696|85901	0.05	chr1:5095615|5124469	0.01	chr1:8583205|8595542	0.119		KV575234.1:342402|405584	0.044	KZ289069.1:422495|423654	0.625	KV575234.1:535933|540956	0.048
chr1:16440323|16486150	0.032	chr1:5095615|5124469	0.008	chr1:8445027|8448132	0.126		chr1:8624779|8682029	0.103	chr1:13638231|13650884	0.114	chr1:8583205|8595542	0.026		KZ289086.1:357085|359042	0.8	chr1:7120194|7120615	0.488	chr1:8583205|8607152	0.11		KV575234.1:535933|540956	0.041	KZ289070.1:120780|127645	0.25	KV575235.1:5529|7502	0.229
chr1:16463035|16509408	0.024	chr1:6227940|6234399	0.052	chr1:8554725|8607152	0.133		chr1:10179826|10216559	0.035	chr1:14208891|14253098	0.143	chr1:8583205|8607152	0.108		KZ289088.1:242600|253905	0.098	chr1:8414203|8448132	0.269	chr1:8583205|8624881	0.129		KV575234.1:535933|577370	0.025	KZ289086.1:68696|85901	0.158	KV575235.1:144634|149944	0.028
chr1:16581927|16602353	0.037	chr1:7120194|7120615	0.437	chr1:8554725|8624881	0.239		chr1:10209425|10216559	0.038	chr1:14208895|14231552	0.103	chr1:8583205|8624881	0.079		chr1:5047999|5055519	0.667	chr1:8445027|8448132	0.225	chr1:8624779|8682029	0.078		KV575235.1:144634|149944	0.03	KZ289091.1:11070|19242	0.066	KV575235.1:144634|150916	0.03
chr1:17994736|18034893	0.5	chr1:7120194|7147739	0.049	chr1:8554725|8682029	0.053		chr1:10477025|10488949	1	chr1:16389821|16394210	0.037	chr1:8677807|8803970	0.034		chr1:5089009|5098133	0.006	chr1:8554725|8595542	0.069	chr1:8677807|8803970	0.097		KV575235.1:147060|150916	0.026	KZ289091.1:136516|140256	0.4	KV575237.1:85343|88447	0.8
chr1:21457404|21469564	0.048	chr1:8414203|8448132	0.17	chr1:8583205|8583334	0.032		chr1:11588374|11596317	0.031	chr1:16440323|16509408	0.229	chr1:10477025|10488949	0.857		chr1:5089009|5101123	0.017	chr1:8554725|8607152	0.2	chr1:10074860|10085952	0.133		KV575237.1:85343|88447	0.889	chr1:3207068|3216968	0.089	KV575241.1:36396|45431	0.043
chr1:21535061|21593614	0.031	chr1:8445027|8448132	0.133	chr1:8583205|8595542	0.043		chr1:11747965|11829891	0.17	chr1:16463035|16509408	0.045	chr1:11747965|11829891	0.063		chr1:5089009|5117487	0.006	chr1:8554725|8624881	0.414	chr1:10179826|10216559	0.043		KV575237.1:724020|932848	0.056	chr1:4830268|4841132	0.105	KV575242.1:120900|126364	0.141
chr1:22346293|22379540	0.218	chr1:8445027|8448143	0.143	chr1:8583205|8607152	0.101		chr1:13221307|13286025	0.424	chr1:16581927|16602353	0.11	chr1:13186733|13286025	0.023		chr1:5089009|5124469	0.014	chr1:8583205|8595542	0.024	chr1:10209425|10216559	0.044		KV575237.1:932636|932848	0.088	chr1:5089009|5098133	0.022	KZ289066.1:231680|281299	0.545
chr1:22346293|22393948	0.43	chr1:8554725|8595542	0.083	chr1:8583205|8624881	0.102		chr1:13221307|13289617	0.048	chr1:17745354|17756333	0.194	chr1:13221307|13224713	0.027		chr1:5093363|5133262	0.036	chr1:8583205|8607152	0.105	chr1:11747965|11829891	0.273		KV575238.1:50474|73091	0.222	chr1:5093363|5133262	0.015	KZ289066.1:262020|305194	0.769
chr1:22346293|22397563	0.072	chr1:8554725|8607152	0.152	chr1:8624779|8682029	0.042		chr1:13221307|13299722	0.044	chr1:21457404|21469564	0.044	chr1:13221307|13286025	0.431		chr1:5095615|5124469	0.004	chr1:8583205|8624881	0.133	chr1:13221307|13224713	0.021		KV575238.1:54571|73091	0.261	chr1:6227940|6234399	0.047	KZ289066.1:262206|311355	0.909
chr1:22373344|22379540	0.118	chr1:8554725|8624881	0.437	chr1:10074860|10082346	0.091		chr1:14229493|14253102	0.125	chr1:22346293|22379540	0.237	chr1:13221307|13289617	0.113		chr1:6227940|6234399	0.027	chr1:8782763|8803970	0.066	chr1:13221307|13286025	0.478		KV575241.1:62089|70431	0.174	chr1:6752296|6770974	0.109	KZ289069.1:422495|423382	0.8
chr1:22373344|22397563	0.065	chr1:8554725|8682029	0.031	chr1:11123121|11142797	0.036		chr1:16345704|16509408	0.015	chr1:22346293|22393948	0.68	chr1:14208891|14253098	0.107		chr1:7120194|7120599	0.032	chr1:11265679|11289320	0.033	chr1:13221307|13289617	0.05		KV575242.1:105540|111269	0.045	chr1:6752296|6803105	0.026	KZ289069.1:422495|423654	0.424
chr1:22397451|22486652	0.021	chr1:8583205|8595542	0.036	chr1:11511918|11518709	0.029		chr1:16389821|16394210	0.03	chr1:22346293|22397563	0.084	chr1:14208895|14231552	0.089		chr1:7120194|7120615	0.45	chr1:11747965|11829891	0.148	chr1:13638231|13650884	0.133		KV575242.1:120900|126364	0.064	chr1:6795386|6803105	0.014	KZ289070.1:118944|127645	0.133
chr1:22533399|22538623	0.16	chr1:8583205|8607152	0.172	chr1:11588374|11596317	0.05		chr1:16389821|16463194	0.015	chr1:22373344|22379540	0.038	chr1:16345704|16463194	0.01		chr1:8414203|8448132	0.119	chr1:13221307|13224713	0.043	chr1:14208891|14253098	0.286		KV575242.1:124733|126364	0.035	chr1:6795386|6833678	0.021	KZ289070.1:123140|127645	0.118
chr1:24021854|24024873	0.065	chr1:8583205|8624881	0.085	chr1:11747965|11798566	0.114		chr1:16389821|16509408	0.045	chr1:22373344|22397563	0.062	chr1:16345704|16486150	0.017		chr1:8414203|8448143	0.222	chr1:13221307|13286025	0.503	chr1:16345704|16509408	0.041		KZ289066.1:252447|300547	0.296	chr1:6807543|6828021	0.047	KZ289071.1:219269|228379	0.043
chr1:24044114|24057505	0.167	chr1:8624779|8682029	0.021	chr1:13221307|13286025	0.517		chr1:16440323|16463194	0.008	chr1:22533399|22538623	0.144	chr1:16345704|16509408	0.028		chr1:8445027|8448132	0.079	chr1:13221307|13289617	0.096	chr1:16366079|16509408	0.024		KZ289066.1:262020|305194	0.857	chr1:6807543|6833678	0.044	KZ289072.1:17193|19837	0.03
chr1:24044114|24086611	0.417	chr1:10034008|10035163	0.025	chr1:13221307|13289617	0.071		chr1:16440323|16486150	0.011	chr1:24044114|24086611	0.324	chr1:16389821|16509408	0.028		chr1:8554725|8595542	0.099	chr1:13221307|13366661	0.034	chr1:16389821|16394210	0.021		KZ289066.1:262206|311355	0.4	chr1:6807543|6857443	0.015	KZ289084.1:17305|17669	0.037
chr1:24508184|24575459	0.067	chr1:10074860|10082346	0.205	chr1:14229493|14253102	0.16		chr1:16463035|16509408	0.037	chr1:24410196|24510887	0.068	chr1:16440323|16509408	0.199		chr1:8554725|8607152	0.213	chr1:14208895|14283198	0.222	chr1:16389821|16463194	0.016		KZ289069.1:129123|130318	0.278	chr1:7120194|7120615	0.236	KZ289086.1:68696|85901	0.078
chr1:24559654|24575459	0.068	chr1:11061326|11068115	0.04	chr1:15312363|15313030	0.073		chr1:16581927|16602353	0.114	chr1:24410196|24575459	0.095	chr1:16463035|16509408	0.02		chr1:8554725|8624881	0.298	chr1:15813041|15838288	0.174	chr1:16440323|16486150	0.051		KZ289069.1:422495|423382	0.865	chr1:7120194|7147739	0.043	KZ289091.1:49948|50732	0.04
chr1:24711512|24731899	0.061	chr1:11511918|11518709	0.016	chr1:16345704|16509408	0.053		chr1:16997464|17004534	0.034	chr1:24508184|24575459	0.073	chr1:16581927|16602353	0.128		chr1:8554725|8682029	0.062	chr1:16345704|16509408	0.037	chr1:16463035|16509408	0.032		KZ289069.1:422495|423654	0.432	chr1:8414203|8448132	0.25	chr1:3207068|3216968	0.068
chr1:25093765|25112275	0.02	chr1:11588374|11596317	0.034	chr1:16389821|16509408	0.041		chr1:17745354|17756333	0.167	chr1:24559654|24575459	0.109	chr1:21457404|21469564	0.055		chr1:8583205|8595542	0.042	chr1:16366079|16374811	0.032	chr1:16581927|16602353	0.104		KZ289070.1:123140|127645	0.267	chr1:8554725|8624881	0.308	chr1:4828584|4841132	0.058
chr1:25126641|25131401	0.22	chr1:11747965|11798566	0.083	chr1:16440323|16509408	0.221		chr1:17994736|17999660	0.19	chr1:24711512|24731899	0.091	chr1:21535061|21593614	0.028		chr1:8583205|8607152	0.129	chr1:16389821|16394210	0.022	chr1:16997464|17004534	0.105		KZ289071.1:219269|228379	0.013	chr1:10034008|10035163	0.036	chr1:5089009|5098133	0.024
chr1:25221760|25228547	0.192	chr1:11747965|11829891	0.222	chr1:16463035|16509408	0.034		chr1:21457404|21469564	0.086	chr1:24728546|24748878	0.021	chr1:22346293|22379540	0.239		chr1:8583205|8624881	0.059	chr1:16389821|16509408	0.054	chr1:21424049|21469564	0.037		KZ289072.1:15459|17323	0.022	chr1:10045076|10066820	0.089	chr1:5093363|5133262	0.036
chr1:25396436|25432576	0.039	chr1:13219653|13286025	0.048	chr1:16581927|16602353	0.075		chr1:21457404|21593614	0.03	chr1:24743883|24748878	0.029	chr1:22346293|22393948	0.634		chr1:8624779|8682029	0.042	chr1:16440323|16509408	0.22	chr1:21457404|21469564	0.067		KZ289086.1:68696|71554	0.143	chr1:10074860|10082346	0.094	chr1:5095615|5124469	0.011
chr1:25420558|25432576	0.02	chr1:13221307|13224713	0.038	chr1:21424049|21469564	0.04		chr1:22346293|22379540	0.244	chr1:25084244|25112275	0.016	chr1:22346293|22397563	0.042		chr1:8677807|8682029	0.027	chr1:16569085|16602353	0.043	chr1:21535061|21741060	0.043		KZ289086.1:68696|85901	0.095	chr1:10074860|10085952	0.122	chr1:5095615|5135937	0.02
chr1:25456992|25488119	0.029	chr1:13221307|13286025	0.629	chr1:21457404|21469564	0.063		chr1:22346293|22393948	0.692	chr1:25093765|25112275	0.05	chr1:22373344|22379540	0.106		chr1:8782763|8803970	0.024	chr1:21424049|21469564	0.025	chr1:21593524|21608388	0.118		KZ289091.1:11070|11376	0.059	chr1:10183663|10204909	0.031	chr1:5117390|5124469	0.011
chr1:25456996|25488119	0.029	chr1:13221307|13289617	0.067	chr1:21593524|21608388	0.071		chr1:22346293|22397563	0.092	chr1:25093765|25117374	0.036	chr1:22373344|22397563	0.09		chr1:10074860|10082346	0.063	chr1:21457404|21469564	0.037	chr1:22346293|22379540	0.228		KZ289091.1:327075|328932	0.059	chr1:10209425|10216559	0.043	chr1:6737580|6770974	0.051
chr1:25487925|25532639	0.054	chr1:14229493|14253102	0.25	chr1:22346293|22379540	0.233		chr1:22373344|22379540	0.052	chr1:25126641|25131401	0.125	chr1:22421741|22428621	0.036		chr1:10074860|10085952	0.067	chr1:21457404|21593614	0.033	chr1:22346293|22393948	0.698		chr1:3207068|3216968	0.056	chr1:13219653|13286025	0.04	chr1:6752296|6770974	0.225
chr1:25531870|25553836	0.037	chr1:15312363|15313030	0.039	chr1:22346293|22393948	0.472		chr1:22373344|22397563	0.062	chr1:25221760|25228547	0.164	chr1:22533399|22538623	0.156		chr1:10190182|10190642	0.4	chr1:21593524|21608388	0.051	chr1:22346293|22397563	0.082		chr1:3213439|3216968	0.082	chr1:13221307|13224713	0.068	chr1:6752296|6803105	0.018
chr1:25531870|25559865	0.079	chr1:16345704|16394210	0.014	chr1:22346293|22397563	0.067		chr1:22397451|22538623	0.057	chr1:25396436|25432576	0.024	chr1:22630412|22630480	0.034		chr1:11061326|11068115	0.023	chr1:22346293|22379540	0.228	chr1:22373344|22379540	0.073		chr1:4830268|4841132	0.074	chr1:13221307|13286025	0.468	chr1:6795386|6810678	0.012
chr1:30829843|30837266	0.113	chr1:16345704|16509408	0.063	chr1:22373344|22379540	0.09		chr1:22533399|22538623	0.125	chr1:25396436|25559865	0.019	chr1:24044114|24067978	0.128		chr1:11061326|11112843	0.018	chr1:22346293|22393948	0.663	chr1:22373344|22397563	0.018		chr1:5089009|5098133	0.047	chr1:13221307|13289617	0.04	chr1:6807543|6828021	0.067
chr1:33512016|33514217	0.3	chr1:16389821|16509408	0.031	chr1:22373344|22397563	0.077		chr1:24044114|24057505	0.107	chr1:25420558|25559865	0.018	chr1:24044114|24086611	0.218		chr1:11511918|11518709	0.048	chr1:22346293|22397563	0.2	chr1:22533399|22538623	0.094		chr1:5089009|5150061	0.01	chr1:13221307|13299722	0.052	chr1:6807543|6833678	0.026
chr1:34223804|34229246	0.021	chr1:16440323|16463194	0.011	chr1:22533399|22538623	0.132		chr1:24044114|24086611	0.281	chr1:25487925|25532639	0.051	chr1:24085411|24086611	0.159		chr1:11588374|11596317	0.019	chr1:22373344|22379540	0.091	chr1:24044114|24057505	0.078		chr1:5093363|5133262	0.031	chr1:16345704|16509408	0.04	chr1:7120194|7120615	0.282
chr1:34262020|34295536	0.017	chr1:16440323|16486150	0.019	chr1:22533399|22596581	0.026		chr1:24085411|24086611	0.113	chr1:25504433|25559865	0.019	chr1:24451762|24461529	0.049		chr1:11747965|11798566	0.098	chr1:22373344|22397563	0.073	chr1:24044114|24067978	0.172		chr1:5095615|5124469	0.012	chr1:16389821|16394210	0.085	chr1:8414203|8448132	0.4
chr1:36854844|36889325	0.1	chr1:16463035|16509408	0.037	chr1:24042949|24086611	0.286		chr1:24374583|24575459	0.122	chr1:25531870|25532639	0.015	chr1:24451762|24510887	0.15		chr1:11747965|11829891	0.07	chr1:22533399|22538623	0.149	chr1:24044114|24086611	0.222		chr1:5095615|5135937	0.012	chr1:16389821|16486150	0.029	chr1:8554725|8624881	0.267
chr1:37676342|37676779	0.065	chr1:16486020|16509408	0.011	chr1:24044114|24067978	0.133		chr1:24410196|24575459	0.069	chr1:25531870|25559865	0.024	chr1:24508184|24575459	0.087		chr1:11747965|11933591	0.082	chr1:24044114|24057505	0.125	chr1:24451762|24510887	0.207		chr1:5117390|5124469	0.008	chr1:16440323|16463194	0.038	chr1:10034008|10035163	0.1
chr1:38053616|38085652	0.267	chr1:16569085|16602353	0.054	chr1:24044114|24086611	0.359		chr1:24451762|24510887	0.098	chr1:25547416|25559865	0.032	chr1:24525604|24575459	0.085		chr1:13156370|13167106	0.016	chr1:24044114|24086611	0.16	chr1:24451762|24575459	0.174		chr1:6737580|6770974	0.062	chr1:16440323|16486150	0.044	chr1:10064333|10083558	0.073
chr1:38107568|38108467	0.063	chr1:16581927|16602353	0.077	chr1:24046358|24086611	0.07		chr1:24525604|24575459	0.069	chr1:30829843|30837266	0.091	chr1:24559654|24575459	0.303		chr1:13221307|13224713	0.033	chr1:24067899|24086611	0.121	chr1:24704821|24731899	0.017		chr1:6752296|6770974	0.104	chr1:16463035|16509408	0.083	chr1:10074860|10085952	0.15
chr1:38534906|38539001	0.118	chr1:17398226|17398350	0.078	chr1:24451762|24510887	0.135		chr1:24711512|24731899	0.061	chr1:30829843|30863255	0.174	chr1:24711512|24731899	0.036		chr1:13221307|13286025	0.516	chr1:24085411|24086611	0.066	chr1:24711512|24731899	0.035		chr1:6795386|6810678	0.014	chr1:16581927|16585431	0.03	chr1:10074860|10096013	0.073
chr1:39263319|39300733	0.421	chr1:21424049|21469564	0.05	chr1:24508184|24575459	0.053		chr1:24711512|24748878	0.012	chr1:34184019|34186951	0.053	chr1:24711512|24748878	0.013		chr1:13221307|13289617	0.132	chr1:24451762|24510887	0.238	chr1:25093765|25112275	0.026		chr1:6807543|6828021	0.062	chr1:16581927|16602353	0.22	chr1:10179826|10216559	0.045
chr1:39287468|39300733	0.048	chr1:21457404|21469564	0.094	chr1:24559654|24575459	0.141		chr1:25084244|25112275	0.018	chr1:34223804|34229246	0.016	chr1:24714909|24731899	0.013		chr1:14229493|14253102	0.083	chr1:24613551|24613613	0	chr1:25111692|25131401	0.042		chr1:6807543|6833678	0.05	chr1:16585276|16602353	0.043	chr1:13221307|13224713	0.109
chr1:43141698|43153254	0.045	chr1:21535061|21593614	0.044	chr1:24711512|24731899	0.083		chr1:25093765|25112275	0.024	chr1:36207942|36221324	0.06	chr1:24728546|24748878	0.023		chr1:16345704|16394210	0.01	chr1:24704821|24731899	0.016	chr1:25126641|25131401	0.202		chr1:6807543|6844371	0.022	chr1:17091298|17092057	0.157	chr1:13221307|13286025	0.628
chr1:46253370|46685589	0.857	chr1:22346293|22379540	0.281	chr1:24728546|24748878	0.013		chr1:25093765|25126707	0.013	chr1:36815455|36823153	0.062	chr1:25084244|25101528	0.017		chr1:16345704|16509408	0.026	chr1:24711512|24731899	0.091	chr1:25221760|25228547	0.311		chr1:6842139|6848995	0.013	chr1:22346293|22379540	0.356	chr1:13256883|13286025	0.045
chr1:46303546|46750301	0.8	chr1:22346293|22393948	0.6	chr1:25093765|25112275	0.03		chr1:25111692|25131401	0.018	chr1:36854844|36889325	0.071	chr1:25084244|25112275	0.014		chr1:16366079|16374811	0.01	chr1:24728546|24748878	0.017	chr1:25396436|25432576	0.038		chr1:7120194|7120615	0.258	chr1:22346293|22393948	0.671	chr1:13638231|13650884	0.125
chr1:51180252|51181895	0.072	chr1:22346293|22397563	0.098	chr1:25111692|25131401	0.032		chr1:25126641|25131401	0.132	chr1:37128884|37143067	0.133	chr1:25093765|25112275	0.014		chr1:16389821|16394210	0.018	chr1:25093765|25112275	0.055	chr1:25396436|25460811	0.022		chr1:7120194|7147739	0.053	chr1:22346293|22397563	0.157	chr1:15312363|15313030	0.089
chr1:51820141|51834543	0.121	chr1:22373344|22379540	0.156	chr1:25126641|25131401	0.268		chr1:25221760|25228547	0.196	chr1:37383339|37398920	0.025	chr1:25126641|25131401	0.168		chr1:16389821|16509408	0.036	chr1:25111692|25131401	0.023	chr1:25396436|25547580	0.018		chr1:8445027|8448132	0.154	chr1:22373344|22379540	0.232	chr1:16345704|16509408	0.035
chr1:52189423|52207359	0.009	chr1:22373344|22397563	0.058	chr1:25221760|25228547	0.229		chr1:25396436|25432576	0.029	chr1:37490260|37498740	0.097	chr1:25221760|25228547	0.181		chr1:16440323|16463194	0.009	chr1:25126641|25131401	0.226	chr1:25396436|25559865	0.019		chr1:8554725|8607152	0.188	chr1:22373344|22397563	0.157	chr1:16389821|16394210	0.063
chr1:52212203|52215694	0.017	chr1:22397451|22538623	0.033	chr1:25420558|25432576	0.036		chr1:25396436|25460811	0.032	chr1:37490260|37536404	0.103	chr1:25396436|25432576	0.034		chr1:16440323|16486150	0.039	chr1:25221760|25228547	0.318	chr1:25420558|25432576	0.034		chr1:8554725|8624881	0.3	chr1:22533399|22538623	0.377	chr1:16389821|16509408	0.047
chr1:52479238|52490755	0.316	chr1:22421741|22428621	0.029	chr1:25420558|25460811	0.032		chr1:25396436|25559865	0.015	chr1:37801720|37811027	0.391	chr1:25420558|25460811	0.016		chr1:16463035|16509408	0.045	chr1:25221760|25505014	0.019	chr1:25420558|25457100	0.029		chr1:8624779|8682029	0.143	chr1:22726930|22731953	0.028	chr1:16440323|16463194	0.087
chr1:52489921|52490755	0.226	chr1:22533399|22538623	0.215	chr1:25456992|25488119	0.017		chr1:25420558|25460811	0.016	chr1:37801720|37819640	0.19	chr1:25431423|25488119	0.026		chr1:16581927|16602353	0.09	chr1:25221760|25547580	0.019	chr1:25420558|25460811	0.02		chr1:10034008|10035163	0.049	chr1:24020675|24067978	0.051	chr1:16440323|16486150	0.026
chr1:52708164|52709755	0.269	chr1:24021854|24024873	0.071	chr1:25487925|25532639	0.031		chr1:25431423|25547580	0.02	chr1:38053616|38085652	0.366	chr1:25456992|25488119	0.024		chr1:17091298|17092057	0.059	chr1:25221760|25559865	0.015	chr1:25420558|25547580	0.016		chr1:10074860|10085952	0.069	chr1:24021854|24024873	0.094	chr1:16440323|16509408	0.394
chr1:53256629|53282092	0.537	chr1:24032663|24044269	0.082	chr1:25504429|25547580	0.026		chr1:25487925|25532639	0.014	chr1:38181260|38181664	0.044	chr1:25456992|25505014	0.013		chr1:17745354|17756333	0.128	chr1:25396436|25432576	0.021	chr1:25420558|25559865	0.034		chr1:10172834|10216559	0.03	chr1:24044114|24057505	0.081	chr1:16463035|16509408	0.041
chr1:53256629|53290423	0.462	chr1:24044114|24067978	0.087	chr1:25504433|25547580	0.025		chr1:25487925|25559865	0.031	chr1:38534906|38539001	0.211	chr1:25487925|25532639	0.015		chr1:17994736|17999660	0.25	chr1:25396436|25460811	0.024	chr1:25504433|25547580	0.018		chr1:11061326|11101167	0.014	chr1:24044114|24086611	0.152	chr1:16486020|16509408	0.033
chr1:53865041|53891260	0.027	chr1:24044114|24086611	0.387	chr1:25531870|25553836	0.016		chr1:25531870|25559865	0.036	chr1:39263319|39300733	0.39	chr1:25487925|25559865	0.026		chr1:19118830|19148417	0.571	chr1:25420558|25432576	0.047	chr1:25531870|25559865	0.03		chr1:13221307|13224713	0.086	chr1:24085411|24086611	0.141	chr1:16581927|16585431	0.029
chr1:53865041|53914632	0.21	chr1:24085411|24086611	0.203	chr1:25531870|25559865	0.121		chr1:25547416|25559865	0.021	chr1:40718595|40726458	0.08	chr1:25504433|25559865	0.026		chr1:21424049|21469564	0.034	chr1:25420558|25460811	0.052	chr1:25547416|25559865	0.038		chr1:13221307|13286025	0.528	chr1:24451762|24510887	0.105	chr1:16581927|16602353	0.23
chr1:53904249|53914632	0.126	chr1:24451762|24510887	0.248	chr1:30829843|30837266	0.087		chr1:30829843|30831559	0.094	chr1:43141698|43153254	0.054	chr1:25531870|25559865	0.06		chr1:21457404|21469564	0.1	chr1:25420558|25488119	0.034	chr1:30829843|30831559	0.073		chr1:13221307|13289617	0.046	chr1:24559654|24575459	0.184	chr1:16585276|16602353	0.061
chr1:55695745|55702133	0.2	chr1:24508184|24575459	0.129	chr1:30829843|30863255	0.141		chr1:30829843|30837266	0.085	chr1:43960084|43978835	0.059	chr1:30810683|30811967	0.026		chr1:21457404|21505859	0.01	chr1:25420558|25532639	0.026	chr1:30829843|30863255	0.164		chr1:14229493|14283198	0.24	chr1:24685397|24693001	0.023	chr1:16997464|17004534	0.071
chr1:58548639|58558057	0.033	chr1:24525604|24575459	0.058	chr1:32333466|32472765	0.073		chr1:30829843|30863255	0.1	chr1:46214298|46638747	1	chr1:30829843|30863255	0.083		chr1:21457404|21535187	0.013	chr1:25456992|25488119	0.029	chr1:33783041|33786532	0.125		chr1:14252428|14253102	0.19	chr1:24704821|24714982	0.013	chr1:17091298|17092057	0.159
chr1:59191889|59199191	0.245	chr1:24559654|24575459	0.172	chr1:33721608|33725019	0.105		chr1:33783041|33786532	0.093	chr1:46223072|46654183	0.667	chr1:36207942|36221324	0.048		chr1:21535061|21593614	0.025	chr1:25487925|25532639	0.025	chr1:34197201|34217872	0.012		chr1:16345704|16509408	0.023	chr1:24704821|24731899	0.029	chr1:17980535|17985717	0.8
chr1:59710554|59710652	0.07	chr1:24704821|24731899	0.019	chr1:34223804|34229246	0.028		chr1:34113933|34117524	0.012	chr1:46253370|46685589	1	chr1:36815455|36823153	0.044		chr1:22346293|22373510	0.012	chr1:25487925|25559865	0.015	chr1:36207942|36221324	0.057		chr1:16389821|16394210	0.032	chr1:24711512|24731899	0.057	chr1:22346293|22379540	0.363
chr1:60194504|60206416	0.222	chr1:24711512|24731899	0.059	chr1:34223804|34242780	0.011		chr1:34223804|34229246	0.013	chr1:51180252|51181895	0.016	chr1:37142729|37143067	0.308		chr1:22346293|22379540	0.213	chr1:25504429|25559865	0.018	chr1:36815455|36823153	0.102		chr1:16389821|16463194	0.014	chr1:24714909|24731899	0.017	chr1:22346293|22393948	0.787
chr1:60434243|60453762	0.019	chr1:24728546|24748878	0.007	chr1:36195850|36197635	0.037		chr1:36815455|36823153	0.069	chr1:52196165|52212366	0.006	chr1:37383339|37398920	0.009		chr1:22346293|22393948	0.701	chr1:25504433|25547580	0.021	chr1:37490260|37498740	0.145		chr1:16389821|16486150	0.025	chr1:24728546|24748878	0.018	chr1:22346293|22397563	0.302
chr1:63148396|63148571	0.039	chr1:25093765|25112275	0.037	chr1:36207942|36221324	0.045		chr1:37383339|37398920	0.023	chr1:52212203|52215694	0.023	chr1:37490260|37498740	0.107		chr1:22346293|22397563	0.093	chr1:25504433|25559865	0.034	chr1:37637861|37644640	0.015		chr1:16440323|16463194	0.011	chr1:25093765|25112275	0.019	chr1:22346293|22421830	0.028
chr1:63277931|63295046	0.146	chr1:25111692|25131401	0.015	chr1:36815455|36823153	0.082		chr1:37490260|37498740	0.121	chr1:52479238|52490755	0.536	chr1:37676342|37676779	0.034		chr1:22373344|22379540	0.084	chr1:25531870|25553836	0.011	chr1:37801720|37811027	0.686		chr1:16440323|16486150	0.049	chr1:25126641|25131401	0.385	chr1:22373344|22397563	0.206
chr1:64034532|64042437	0.039	chr1:25126641|25131401	0.218	chr1:37383339|37398920	0.006		chr1:37490260|37536404	0.107	chr1:52489921|52490755	0.133	chr1:37801720|37811027	0.386		chr1:22373344|22397563	0.05	chr1:25531870|25559865	0.052	chr1:38053034|38085652	0.092		chr1:16463035|16509408	0.054	chr1:25221760|25228547	0.435	chr1:22421741|22475734	0.021
chr1:64550849|64570276	0.041	chr1:25221760|25228547	0.255	chr1:37449096|37454874	0.078		chr1:37801720|37811027	0.25	chr1:52522222|52523151	0.5	chr1:37801720|37855373	0.122		chr1:22421741|22428621	0.035	chr1:25547416|25559865	0.013	chr1:38053616|38085652	0.39		chr1:16581927|16602353	0.176	chr1:25396436|25432576	0.014	chr1:22533399|22538623	0.412
chr1:66362203|66380773	0.002	chr1:25221760|25559865	0.022	chr1:37490260|37498740	0.095		chr1:37801720|37819640	0.444	chr1:52522222|52537184	0.667	chr1:38053616|38085652	0.25		chr1:22533399|22538623	0.171	chr1:30820081|30824519	0.03	chr1:38107568|38108467	0.114		chr1:16997464|17092057	0.024	chr1:25396436|25532639	0.016	chr1:22533399|22581772	0.045
chr1:66471976|66491131	0.017	chr1:25396436|25432576	0.03	chr1:37637861|37644640	0.018		chr1:38053616|38085652	0.281	chr1:52708164|52709755	0.361	chr1:38107568|38108467	0.067		chr1:24044114|24067978	0.128	chr1:30829843|30831559	0.032	chr1:38534906|38539001	0.224		chr1:17091298|17092057	0.112	chr1:25396436|25583142	0.058	chr1:22533399|22596584	0.038
chr1:66554927|66570002	0.017	chr1:25396436|25505014	0.016	chr1:37801720|37811027	0.37		chr1:38107568|38108467	0.083	chr1:53216187|53282092	0.148	chr1:38534906|38539001	0.257		chr1:24044114|24086611	0.275	chr1:30829843|30837266	0.052	chr1:39263319|39300733	0.5		chr1:22346293|22373510	0.004	chr1:25420558|25432576	0.027	chr1:24021854|24024873	0.101
chr1:66590195|66593798	0.009	chr1:25420558|25432576	0.046	chr1:37801720|37819640	0.25		chr1:38534906|38539001	0.229	chr1:53256629|53282092	0.595	chr1:39263319|39300733	0.333		chr1:24046358|24086611	0.066	chr1:30829843|30863255	0.127	chr1:39263319|39313068	0.186		chr1:22346293|22379540	0.362	chr1:25420558|25457100	0.014	chr1:24032663|24044269	0.075
chr1:66590195|66601220	0.009	chr1:25420558|25488119	0.021	chr1:38053616|38085652	0.369		chr1:39263319|39300733	0.374	chr1:53256629|53290423	0.373	chr1:39263319|39313068	0.146		chr1:24085411|24086611	0.087	chr1:32333466|32415017	0.075	chr1:39287468|39300733	0.168		chr1:22346293|22393948	0.748	chr1:25420558|25460811	0.079	chr1:24032663|24055917	0.039
chr1:66772906|66802168	0.105	chr1:25487925|25532639	0.016	chr1:38107568|38108467	0.053		chr1:39287468|39300733	0.076	chr1:53865041|53914632	0.241	chr1:39287468|39300733	0.075		chr1:24451762|24510887	0.125	chr1:33512016|33514217	0.222	chr1:39402683|39406870	0.031		chr1:22346293|22397563	0.263	chr1:25420558|25488119	0.016	chr1:24044114|24057505	0.072
chr1:66772906|66807604	0.381	chr1:25504433|25547580	0.013	chr1:38534906|38539001	0.254		chr1:39555478|39565332	0.078	chr1:53885329|53914632	0.109	chr1:39287468|39313068	0.058		chr1:24451762|24575459	0.054	chr1:33721608|33725019	0.083	chr1:39555478|39565332	0.053		chr1:22346293|22425933	0.053	chr1:25456992|25559865	0.014	chr1:24044114|24086611	0.105
chr1:66801049|66807604	0.143	chr1:25504433|25559865	0.019	chr1:39263319|39300733	0.476		chr1:40003757|40014697	0.02	chr1:53904249|53914632	0.1	chr1:39389308|39406870	0.138		chr1:24508184|24575459	0.062	chr1:33769721|33786532	0.129	chr1:43128244|43153254	0.091		chr1:22373344|22379540	0.22	chr1:25487925|25559865	0.052	chr1:24067899|24086611	0.159
chr1:74585384|74585697	0.062	chr1:25531870|25553836	0.02	chr1:39287468|39300733	0.138		chr1:40718595|40726458	0.056	chr1:55695745|55702133	0.293	chr1:39555478|39565332	0.044		chr1:24704821|24731899	0.012	chr1:33862654|33883648	0.076	chr1:43141698|43153254	0.176		chr1:22373344|22397563	0.163	chr1:25504433|25547580	0.01	chr1:24085411|24086611	0.068
chr1:75194841|75196669	0.087	chr1:25531870|25559865	0.117	chr1:39287468|39313068	0.034		chr1:43141698|43153254	0.052	chr1:58548639|58558057	0.071	chr1:40718595|40726458	0.041		chr1:24711512|24731899	0.072	chr1:34228008|34228307	0.006	chr1:43990511|43992394	0.105		chr1:22397451|22538623	0.011	chr1:25504433|25559865	0.015	chr1:24451762|24461529	0.087
chr1:75497008|75514282	0.545	chr1:25547416|25559865	0.084	chr1:39555478|39565332	0.038		chr1:43990511|43992394	0.047	chr1:59191889|59199191	0.15	chr1:43141698|43153254	0.042		chr1:24728546|24748878	0.007	chr1:34274168|34288019	0.007	chr1:46195249|46615157	0.8		chr1:22421741|22428621	0.016	chr1:25531870|25559865	0.118	chr1:24451762|24510887	0.068
chr1:78443635|78472634	0.026	chr1:30829843|30831559	0.033	chr1:43067474|43075952	0.052		chr1:43990511|43992405	0.044	chr1:59813588|59815411	0.03	chr1:43960084|43973520	0.04		chr1:25084244|25112275	0.013	chr1:36815455|36823153	0.083	chr1:46213338|46636597	1		chr1:22427462|22486652	0.01	chr1:25547416|25559865	0.126	chr1:24559654|24575459	0.299
chr1:78466967|78476305	0.04	chr1:30829843|30837266	0.103	chr1:43128244|43153254	0.035		chr1:44156937|44178374	0.121	chr1:63515577|63535208	0.027	chr1:43960084|43978835	0.045		chr1:25093765|25112275	0.013	chr1:37383339|37398920	0.012	chr1:51180252|51181895	0.053		chr1:22475688|22486652	0.012	chr1:30821131|30824519	0.023	chr1:24685397|24693001	0.025
chr1:78688237|78690378	0.036	chr1:30829843|30863255	0.11	chr1:43141698|43153254	0.024		chr1:46195249|46615157	0.667	chr1:63515577|63536984	0.031	chr1:43980294|44002165	0.078		chr1:25093765|25117374	0.014	chr1:37676342|37676779	0.048	chr1:52212203|52215694	0.055		chr1:22533399|22538623	0.286	chr1:30829843|30831559	0.026	chr1:24692941|24731899	0.018
chr1:82340319|82342862	0.452	chr1:33512016|33514217	0.286	chr1:43960084|43978835	0.041		chr1:46325708|46769185	1	chr1:63566602|63572998	0.027	chr1:46217077|46639703	1		chr1:25111692|25131401	0.038	chr1:37763307|37834337	0.08	chr1:52479238|52490755	0.412		chr1:22533399|22571580	0.029	chr1:30829843|30837266	0.104	chr1:24704821|24731899	0.014
chr1:83339535|83384972	0.011	chr1:33721608|33725019	0.16	chr1:46243255|46680804	1		chr1:51180252|51181895	0.061	chr1:64034532|64042437	0.054	chr1:46303546|46750301	1		chr1:25126641|25131401	0.179	chr1:37801720|37811027	0.436	chr1:52708164|52709755	0.11		chr1:24021854|24024873	0.066	chr1:30829843|30863255	0.102	chr1:24711512|24731899	0.047
chr1:84912196|84913173	0.267	chr1:33783041|33786532	0.129	chr1:51180252|51181895	0.037		chr1:52188679|52215694	0.006	chr1:64550849|64570276	0.04	chr1:46322250|46325908	0.267		chr1:25221760|25228547	0.291	chr1:37801720|37819640	0.316	chr1:53216231|53282092	0.229		chr1:24032663|24044269	0.061	chr1:33512016|33514217	0.314	chr1:24714909|24731899	0.014
chr1:86083147|86085270	0.029	chr1:34223804|34229246	0.063	chr1:51813003|51834543	0.087		chr1:52189423|52207359	0.005	chr1:66471976|66491131	0.01	chr1:46356505|46784635	0.857		chr1:25306336|25559865	0.016	chr1:38053034|38085652	0.098	chr1:53256629|53282092	0.763		chr1:24044114|24086611	0.155	chr1:33779044|33783964	0.146	chr1:24728546|24731899	0.027
chr1:87364104|87374111	0.027	chr1:36182470|36197635	0.084	chr1:52188679|52207359	0.011		chr1:52199711|52207359	0.006	chr1:66762048|66802168	0.185	chr1:51180252|51181895	0.059		chr1:25396436|25432576	0.01	chr1:38053616|38085652	0.367	chr1:53256629|53290423	0.6		chr1:24067899|24086611	0.136	chr1:33782068|33786532	0.083	chr1:24728546|24748878	0.019
chr1:87364104|87380008	0.698	chr1:36207942|36221324	0.057	chr1:52188679|52215694	0.015		chr1:52212203|52215694	0.027	chr1:66772906|66802168	0.121	chr1:52196165|52212366	0.005		chr1:25396436|25559865	0.02	chr1:38107568|38108467	0.103	chr1:53267828|53282092	0.045		chr1:24085411|24086611	0.08	chr1:33862654|33883648	0.06	chr1:25084244|25112275	0.016
chr1:87880368|87881939	0.067	chr1:36815455|36823153	0.068	chr1:52188679|52220039	0.013		chr1:52479238|52490755	0.34	chr1:66772906|66807604	0.25	chr1:52199711|52207359	0.01		chr1:25420558|25432576	0.033	chr1:38534906|38536946	0.035	chr1:53865041|53891260	0.059		chr1:24451762|24510887	0.043	chr1:33878260|33883648	0.011	chr1:25093765|25094408	0.023
chr1:87915100|87918721	0.033	chr1:37377578|37380060	0.007	chr1:52196165|52212366	0.015		chr1:52489921|52490755	0.152	chr1:66801049|66807604	0.136	chr1:52212203|52215694	0.033		chr1:25420558|25488119	0.023	chr1:38534906|38539001	0.2	chr1:53865041|53914632	0.142		chr1:24525604|24575459	0.052	chr1:34223804|34229246	0.033	chr1:25093765|25112275	0.024
chr1:89663661|89671271	0.05	chr1:37490260|37498740	0.081	chr1:52212203|52215694	0.03		chr1:52522222|52537206	0.8	chr1:68250580|68259313	0.059	chr1:52479238|52490755	0.345		chr1:25420558|25559865	0.01	chr1:39250950|39263375	0.037	chr1:53885329|53891260	0.071		chr1:24559654|24575459	0.12	chr1:34247649|34249638	0.01	chr1:25093765|25117374	0.018
chr1:91084946|91105297	0.021	chr1:37637861|37644640	0.017	chr1:52479238|52490755	0.375		chr1:52708164|52709755	0.156	chr1:74967500|74968912	0.444	chr1:52489921|52490755	0.235		chr1:25431423|25460811	0.01	chr1:39263319|39292778	0.014	chr1:53885329|53914632	0.172		chr1:24685397|24693001	0.042	chr1:34282423|34288019	0.011	chr1:25111692|25117374	0.026
chr1:91093560|91112297	0.028	chr1:37676342|37676779	0.076	chr1:52489921|52490755	0.2		chr1:53216187|53282092	0.154	chr1:75194841|75196669	0.085	chr1:52708164|52709755	0.302		chr1:25456992|25488119	0.009	chr1:39263319|39300733	0.474	chr1:53904249|53914632	0.054		chr1:24704821|24731899	0.015	chr1:34817241|34820009	0.012	chr1:25111692|25131401	0.027
chr1:91376318|91381972	0.034	chr1:37801720|37811027	0.341	chr1:52708164|52709755	0.367		chr1:53216231|53290423	0.381	chr1:75256843|75258637	0.025	chr1:53216231|53282092	0.133		chr1:25487925|25532639	0.021	chr1:39263319|39313068	0.134	chr1:55695745|55702133	0.143		chr1:24711512|24731899	0.085	chr1:36195850|36197635	0.052	chr1:25126641|25131401	0.452
chr1:91384565|91385346	0.066	chr1:37801720|37819640	0.526	chr1:53216231|53290423	0.462		chr1:53256629|53282092	0.673	chr1:75497008|75514282	0.462	chr1:53256629|53282092	0.723		chr1:25487925|25559865	0.023	chr1:39287468|39300733	0.069	chr1:57799305|57855524	0.244		chr1:24728546|24748878	0.021	chr1:36207942|36221324	0.126	chr1:25128819|25131401	0.01
chr1:92141520|92148494	0.213	chr1:37804629|37819640	0.138	chr1:53256629|53282092	0.842		chr1:53256629|53290423	0.516	chr1:78462306|78465086	0.04	chr1:53256629|53290423	0.3		chr1:25504429|25532639	0.014	chr1:39287468|39313068	0.028	chr1:58548639|58558057	0.078		chr1:25084244|25094408	0.011	chr1:36815455|36823153	0.107	chr1:25221760|25228547	0.532
chr1:92148256|92148494	0.095	chr1:38053616|38085652	0.436	chr1:53256629|53290423	0.667		chr1:53865041|53891260	0.049	chr1:80605791|80606625	0.028	chr1:53865041|53914632	0.162		chr1:25504429|25547580	0.017	chr1:39402683|39406870	0.029	chr1:59191889|59199191	0.333		chr1:25084244|25112275	0.017	chr1:36854844|36889325	0.219	chr1:25396436|25460811	0.02
chr1:92452011|92470985	0.008	chr1:38107568|38108467	0.091	chr1:53839012|53914632	0.08		chr1:53865041|53914632	0.101	chr1:81191751|81192052	0.162	chr1:53904249|53914632	0.051		chr1:25504433|25532639	0.009	chr1:39555478|39565332	0.074	chr1:59813588|59815411	0.079		chr1:25084244|25131401	0.013	chr1:37383339|37398920	0.021	chr1:25396436|25583142	0.026
chr1:93749847|93750985	0.13	chr1:38534906|38536946	0.051	chr1:53865041|53891260	0.045		chr1:53885329|53891260	0.032	chr1:82340319|82342862	0.4	chr1:53913241|53914632	0.086		chr1:25504433|25547580	0.023	chr1:39560693|39565332	0.043	chr1:60003656|60010234	0.077		chr1:25093765|25112275	0.044	chr1:37490260|37498740	0.267	chr1:25420558|25432576	0.037
chr1:105691906|105696596	0.14	chr1:38534906|38539001	0.451	chr1:53865041|53914632	0.2		chr1:53885329|53904434	0.037	chr1:84782827|84794327	0.02	chr1:55695745|55702133	0.174		chr1:25531870|25553836	0.008	chr1:43067474|43075952	0.045	chr1:60434243|60453762	0.02		chr1:25093765|25117374	0.033	chr1:37783817|37819640	0.364	chr1:25420558|25457100	0.014
chr1:106006015|106019905	0.143	chr1:39263319|39300733	0.598	chr1:53885329|53904434	0.02		chr1:53885329|53914632	0.051	chr1:84912196|84929564	0.182	chr1:57799305|57855524	0.143		chr1:25531870|25559865	0.055	chr1:43141698|43153254	0.032	chr1:60437056|60453762	0.016		chr1:25111692|25131401	0.009	chr1:37801720|37811027	0.2	chr1:25420558|25460811	0.026
chr1:106281363|106287116	0.045	chr1:39263319|39313068	0.074	chr1:53885329|53914632	0.068		chr1:53904249|53914632	0.071	chr1:86083147|86085270	0.033	chr1:57879508|57885949	0.105		chr1:25547416|25559865	0.008	chr1:43960084|43973520	0.07	chr1:60518980|60527489	0.14		chr1:25126641|25131401	0.42	chr1:37801720|37819640	0.308	chr1:25420558|25488119	0.02
chr1:106376161|106380422	0.058	chr1:39287468|39300733	0.058	chr1:53904249|53914632	0.064		chr1:54040201|54040527	0.087	chr1:86599003|86601188	0.083	chr1:58548639|58558057	0.012		chr1:30810683|30811967	0.022	chr1:44754343|44788542	0.16	chr1:60518980|60533406	0.19		chr1:25221760|25228547	0.416	chr1:38053034|38085652	0.047	chr1:25420558|25532639	0.022
chr1:110098271|110108955	0.208	chr1:40003757|40014697	0.031	chr1:54040201|54040527	0.053		chr1:55061275|55067598	0.148	chr1:86744681|86760389	0.115	chr1:58654945|58844845	1		chr1:30820081|30824519	0.024	chr1:46109265|46467431	0.75	chr1:62975275|62981380	1		chr1:25221760|25432576	0.014	chr1:38053616|38085652	0.34	chr1:25420558|25547580	0.018
chr1:116157393|116157657	0.055	chr1:43128244|43153254	0.02	chr1:55695745|55702133	0.089		chr1:55204183|55206615	0.046	chr1:87364104|87380008	0.83	chr1:59191889|59199191	0.085		chr1:30829843|30863255	0.09	chr1:46137412|46527688	0.8	chr1:63085668|63086398	0.075		chr1:25396436|25432576	0.018	chr1:38067500|38085652	0.029	chr1:25456992|25547580	0.009
chr1:119483494|119493567	0.3	chr1:43141698|43153254	0.048	chr1:56831439|56850383	0.037		chr1:55695745|55702133	0.206	chr1:87416818|87428728	0.034	chr1:59813588|59815411	0.038		chr1:33512016|33613541	0.333	chr1:46191651|46608995	0.667	chr1:63160880|63166367	0.011		chr1:25396436|25505014	0.008	chr1:38071343|38085652	0.054	chr1:25487925|25532639	0.041
chr1:119548894|119579077	0.214	chr1:43960084|43978835	0.047	chr1:56831439|56891265	0.028		chr1:55695745|55715603	0.107	chr1:87880368|87881939	0.043	chr1:59949053|59958435	0.071		chr1:33783041|33786532	0.113	chr1:46290555|46739676	0.8	chr1:63515577|63535208	0.042		chr1:25396436|25532639	0.008	chr1:38107568|38108467	0.072	chr1:25487925|25559865	0.052
chr1:119691601|119765922	0.068	chr1:44161810|44164084	0.071	chr1:56845576|56969880	0.023		chr1:56831439|56891265	0.129	chr1:87915100|87918721	0.053	chr1:60003656|60007906	0.18		chr1:34223804|34229246	0.012	chr1:46298248|46740900	0.8	chr1:63515577|63536984	0.053		chr1:25396436|25559865	0.024	chr1:38534906|38536946	0.091	chr1:25504433|25547580	0.014
chr1:119706155|119726096	0.042	chr1:46099418|46465931	1	chr1:56871312|56899117	0.034		chr1:58548639|58558057	0.035	chr1:89627761|89634294	0.087	chr1:60194504|60206416	0.109		chr1:34256232|34257940	0.008	chr1:46809845|46841881	0.025	chr1:63528758|63536984	0.013		chr1:25396436|25583142	0.019	chr1:38534906|38539001	0.4	chr1:25531870|25532639	0.013
chr1:119741355|119765922	0.204	chr1:46141978|46533259	1	chr1:56891163|56948255	0.039		chr1:59191889|59199191	0.288	chr1:89834434|89843243	0.039	chr1:63148396|63148571	0.012		chr1:34861873|34869405	0.004	chr1:51180252|51181895	0.025	chr1:64078707|64079334	0.118		chr1:25420558|25432576	0.022	chr1:39263319|39300733	0.333	chr1:25531870|25559865	0.169
chr1:123376627|123384332	0.039	chr1:46812160|46819253	0.003	chr1:57799305|57855524	0.125		chr1:59813588|59815411	0.034	chr1:91084946|91105297	0.085	chr1:63156204|63165030	0.011		chr1:36143914|36150163	0.042	chr1:51863319|51883226	0.043	chr1:64550849|64570276	0.084		chr1:25420558|25457100	0.02	chr1:39389308|39402923	0.141	chr1:25547416|25559865	0.189
chr1:123402833|123433085	0.015	chr1:51180252|51181895	0.066	chr1:58544667|58565954	0.048		chr1:60003656|60028246	0.073	chr1:91093560|91112297	0.053	chr1:63515577|63535208	0.024		chr1:36207942|36221324	0.087	chr1:52196165|52212366	0.023	chr1:64550849|64576329	0.042		chr1:25420558|25460811	0.053	chr1:39389308|39406870	0.069	chr1:30810683|30811967	0.031
chr1:123439998|123441797	0.667	chr1:52168336|52168958	0.006	chr1:58548639|58558057	0.047		chr1:60434243|60453762	0.02	chr1:91384565|91385346	0.041	chr1:63515577|63536984	0.017		chr1:36815455|36823153	0.047	chr1:52199711|52207359	0.011	chr1:64883129|64892897	0.087		chr1:25420558|25532639	0.011	chr1:39402683|39406870	0.082	chr1:30820081|30824519	0.031
chr1:123485894|123905176	0.011	chr1:52188679|52207359	0.005	chr1:59191889|59199191	0.147		chr1:60434243|60470839	0.007	chr1:92141520|92148494	0.094	chr1:64078707|64079334	0.07		chr1:36854844|36889325	0.041	chr1:52212203|52215694	0.032	chr1:66521455|66530853	0.026		chr1:25420558|25547580	0.016	chr1:40003757|40014697	0.041	chr1:30820081|30831559	0.027
chr1:123650288|123905176	0.013	chr1:52188679|52215694	0.013	chr1:59813588|59815411	0.037		chr1:63085668|63086398	0.098	chr1:92148256|92148494	0.029	chr1:64550849|64570276	0.027		chr1:37490260|37498740	0.071	chr1:52212203|52219609	0.012	chr1:66590195|66593798	0.013		chr1:25420558|25559865	0.019	chr1:43067474|43075952	0.073	chr1:30829843|30831559	0.025
chr1:124633365|124639139	0.308	chr1:52196165|52212366	0.007	chr1:60003656|60010234	0.129		chr1:63160880|63165030	0.013	chr1:93016190|93016759	0.004	chr1:64550849|64576329	0.027		chr1:37783817|37811027	0.158	chr1:52479238|52490755	0.163	chr1:66714577|66718011	0.089		chr1:25431423|25488119	0.009	chr1:43512963|43533793	0.222	chr1:30829843|30837266	0.094
chr1:128151744|128153399	0.013	chr1:52207301|52215694	0.01	chr1:60437056|60453762	0.022		chr1:63477679|63536984	0.024	chr1:105686949|105721415	0.043	chr1:64558503|64576329	0.02		chr1:37801720|37811027	0.146	chr1:52489921|52490755	0.152	chr1:66762048|66802168	0.103		chr1:25431423|25547580	0.006	chr1:43953257|43956625	0.048	chr1:30829843|30863255	0.279
chr1:128167893|128211359	0.01	chr1:52212203|52215694	0.022	chr1:60518980|60527489	0.053		chr1:63515577|63536984	0.016	chr1:105691906|105696596	0.043	chr1:64937697|64938539	0.047		chr1:37801720|37819640	0.345	chr1:52708164|52709755	0.27	chr1:66772906|66802168	0.226		chr1:25456992|25488119	0.017	chr1:43960084|43978835	0.088	chr1:32657444|32685523	0.154
chr1:128167893|128223641	0.008	chr1:52479238|52490755	0.345	chr1:63085668|63086398	0.111		chr1:64078707|64079334	0.098	chr1:106281363|106287116	0.036	chr1:66362203|66380773	0.003		chr1:37801720|37849446	0.111	chr1:53216231|53290423	0.471	chr1:66772906|66807604	0.129		chr1:25456992|25532639	0.007	chr1:43990511|43992394	0.067	chr1:33512016|33514217	0.154
chr1:128186758|128216552	0.012	chr1:52489921|52490755	0.178	chr1:63148396|63150111	0.016		chr1:64550849|64570276	0.066	chr1:106343377|106380422	0.029	chr1:66471976|66491131	0.011		chr1:38053034|38085652	0.092	chr1:53256629|53282092	0.769	chr1:68250580|68298441	0.058		chr1:25456992|25547580	0.006	chr1:43990511|43992405	0.065	chr1:33512016|33613541	0.19
chr1:128190638|128193756	0.022	chr1:52522222|52537206	1	chr1:63515577|63536984	0.024		chr1:64550849|64576329	0.069	chr1:118419440|118419918	0.091	chr1:66762048|66802168	0.156		chr1:38053616|38085652	0.359	chr1:53256629|53290423	0.56	chr1:72616508|72626645	0.058		chr1:25487925|25505014	0.008	chr1:46116169|46142164	0.222	chr1:33628395|33630433	0.133
chr1:128190638|128197097	0.029	chr1:52708164|52709755	0.313	chr1:64078707|64079334	0.067		chr1:66322404|66380773	0.002	chr1:118543102|118548028	0.033	chr1:66762048|66807604	0.294		chr1:38071343|38085652	0.06	chr1:53826876|53914632	0.031	chr1:75194841|75196669	0.163		chr1:25487925|25532639	0.023	chr1:46128108|46519361	0.909	chr1:33721608|33725019	0.178
chr1:128190638|128223641	0.019	chr1:53216187|53282092	0.125	chr1:64550849|64570276	0.041		chr1:66471976|66491131	0.007	chr1:119691601|119765922	0.075	chr1:66772906|66802168	0.206		chr1:38107568|38108467	0.062	chr1:53839012|53914632	0.05	chr1:75256843|75258637	0.016		chr1:25487925|25559865	0.033	chr1:46253370|46685589	1	chr1:33734702|33738380	0.105
chr1:128193460|128221703	0.019	chr1:53216231|53282092	0.154	chr1:66322404|66380773	0.005		chr1:66521455|66530853	0.019	chr1:119741355|119765922	0.084	chr1:66772906|66807604	0.113		chr1:38534906|38539001	0.148	chr1:53851573|53891260	0.021	chr1:75497008|75514282	0.75		chr1:25504433|25547580	0.01	chr1:46303546|46750301	0.889	chr1:33779044|33780049	0.093
chr1:128193460|128223641	0.018	chr1:53216231|53290423	0.4	chr1:66322404|66401521	0.003		chr1:66714577|66718011	0.092	chr1:119773049|119783589	0.061	chr1:66801049|66802168	0.055		chr1:39250950|39263375	0.028	chr1:53865041|53891260	0.018	chr1:77398494|77401324	0.046		chr1:25504433|25559865	0.018	chr1:46325708|46769185	0.8	chr1:33779044|33786532	0.108
chr1:128193460|128231467	0.006	chr1:53256629|53282092	0.66	chr1:66362203|66380773	0.002		chr1:66762048|66802168	0.062	chr1:121221874|121312325	0.087	chr1:66801049|66807604	0.17		chr1:39263319|39300733	0.464	chr1:53865041|53914632	0.143	chr1:78688237|78690378	0.018		chr1:25531870|25532639	0.01	chr1:51180252|51181895	0.072	chr1:33782068|33786532	0.129
chr1:128211205|128223641	0.037	chr1:53256629|53290423	0.733	chr1:66471976|66491131	0.014		chr1:66762048|66807604	0.314	chr1:121305855|121312325	0.084	chr1:68250580|68298441	0.037		chr1:39263319|39313068	0.107	chr1:53885329|53891260	0.047	chr1:79796826|79821557	0.023		chr1:25531870|25559865	0.129	chr1:52188679|52215694	0.076	chr1:33862654|33883648	0.03
chr1:128211205|128231467	0.01	chr1:53851573|53891260	0.041	chr1:66483241|66491131	0.018		chr1:66772906|66778108	0.05	chr1:121305859|121312325	0.043	chr1:74585384|74585697	0.077		chr1:39287468|39300733	0.068	chr1:53885329|53904434	0.023	chr1:79810554|79821557	0.01		chr1:25547416|25559865	0.093	chr1:52196165|52212366	0.015	chr1:33878260|33883648	0.014
chr1:129613110|129629046	0.143	chr1:53865041|53891260	0.04	chr1:66521455|66530853	0.026		chr1:66772906|66779633	0.118	chr1:124633365|124639139	0.571	chr1:75194841|75196669	0.083		chr1:39389308|39402923	0.032	chr1:53885329|53914632	0.108	chr1:80320314|80323056	0.103		chr1:30808723|30811967	0.024	chr1:52199711|52215694	0.027	chr1:34086242|34117524	0.014
chr1:130418108|130456906	1	chr1:53865041|53904434	0.028	chr1:66554927|66570002	0.01		chr1:66772906|66802168	0.245	chr1:125568547|125579327	0.125	chr1:75256843|75258637	0.008		chr1:39402683|39406870	0.022	chr1:53904249|53914632	0.058	chr1:80605791|80606625	0.103		chr1:30810683|30811967	0.022	chr1:52207301|52215694	0.009	chr1:34086242|34135256	0.015
chr1:132014383|132023838	0.14	chr1:53865041|53914632	0.179	chr1:66641611|66646596	0.01		chr1:66772906|66807604	0.179	chr1:127889156|127909950	0.03	chr1:75387798|75389104	0.019		chr1:39555478|39565332	0.059	chr1:54040201|54040527	0.053	chr1:81191751|81192052	0.131		chr1:30820081|30821314	0.046	chr1:52212203|52215694	0.068	chr1:34223804|34229246	0.099
chr1:132434099|132434487	0.029	chr1:53885329|53891260	0.122	chr1:66762048|66807604	0.25		chr1:66801049|66807604	0.189	chr1:128151744|128153399	0.072	chr1:77398494|77401324	0.019		chr1:39560693|39565332	0.029	chr1:55695745|55702133	0.195	chr1:84782827|84794327	0.034		chr1:30829843|30831559	0.04	chr1:52479238|52490755	0.531	chr1:34227775|34242780	0.011
chr1:132603798|132605585	0.017	chr1:53885329|53904434	0.062	chr1:66772906|66778108	0.071		chr1:68250580|68298441	0.046	chr1:128193460|128223641	0.067	chr1:77426551|77426889	0.006		chr1:39973927|39990299	0.017	chr1:55695745|55715603	0.077	chr1:86083147|86085270	0.062		chr1:30829843|30837266	0.027	chr1:52489921|52490755	0.094	chr1:34817241|34820009	0.013
chr1:133009137|133012711	0.108	chr1:53885329|53914632	0.208	chr1:66772906|66802168	0.169		chr1:74470537|74475144	0.056	chr1:130418108|130456906	0.8	chr1:78688237|78690378	0.018		chr1:40003757|40014697	0.016	chr1:56831439|56891265	0.069	chr1:86086030|86090190	0.022		chr1:30829843|30863255	0.205	chr1:52708164|52709755	0.608	chr1:34819592|34820009	0.01
chr1:133753089|133753749	0.064	chr1:53904249|53914632	0.069	chr1:66801049|66807604	0.148		chr1:74967500|74968912	0.375	chr1:132991700|132994583	0.036	chr1:78701269|78701460	0.009		chr1:43100715|43111373	0.038	chr1:57799305|57855524	0.179	chr1:86744681|86821450	0.095		chr1:30837105|30863255	0.036	chr1:53206562|53208085	0.129	chr1:34861873|34869405	0.007
chr1:134834435|134842733	0.058	chr1:54040201|54040527	0.075	chr1:68250580|68298441	0.053		chr1:75194841|75196669	0.105	chr1:133753089|133753749	0.175	chr1:79816728|79821557	0.01		chr1:43141698|43153254	0.069	chr1:58535390|58556564	0.039	chr1:86959743|86990325	0.091		chr1:33512016|33514217	0.217	chr1:53216187|53282092	0.076	chr1:36182470|36197635	0.076
chr1:139040000|139062971	0.39	chr1:54723014|54736312	0.114	chr1:72318999|72356886	0.129		chr1:75256843|75258637	0.012	chr1:134300466|134312680	0.039	chr1:80510277|80515635	0.025		chr1:43730828|43730953	0.174	chr1:58548639|58558057	0.014	chr1:86973400|86990325	0.075		chr1:33628395|33630433	0.116	chr1:53216231|53282092	0.14	chr1:36207942|36221324	0.117
chr1:139040000|139081273	0.109	chr1:55695745|55702133	0.118	chr1:75194841|75196669	0.158		chr1:77398494|77401324	0.006	chr1:134834435|134842733	0.037	chr1:80572457|80578708	0.02		chr1:43790464|43807377	0.4	chr1:59191889|59199191	0.203	chr1:87364104|87374111	0.033		chr1:33721608|33725019	0.078	chr1:53216231|53290423	0.3	chr1:36815455|36823153	0.168
chr1:139040000|139110485	0.108	chr1:56831439|56850383	0.018	chr1:75256843|75258637	0.007		chr1:78471083|78476305	0.033	chr1:139040000|139042043	0.071	chr1:80605791|80606625	0.032		chr1:43960084|43978835	0.034	chr1:60194504|60206416	0.154	chr1:87364104|87380008	0.81		chr1:33734702|33738380	0.08	chr1:53256629|53267930	0.019	chr1:36854844|36889325	0.147
chr1:139040000|139144000	0.133	chr1:56831439|56891265	0.048	chr1:75497008|75514282	0.462		chr1:78688237|78690378	0.044	chr1:139040000|139054621	0.02	chr1:82340319|82342862	0.308		chr1:44156937|44178374	0.092	chr1:60222067|60230685	0.066	chr1:87364104|87380593	0.082		chr1:33779044|33783964	0.074	chr1:53256629|53282092	0.744	chr1:37377578|37380060	0.021
chr1:139053346|139062971	0.217	chr1:56845576|56850383	0.027	chr1:77398494|77401324	0.011		chr1:79717203|79726716	0.133	chr1:139040000|139062971	0.598	chr1:83339535|83384972	0.005		chr1:44744474|44781106	0.075	chr1:60434243|60453762	0.006	chr1:87416818|87428728	0.095		chr1:33779044|33786532	0.218	chr1:53256629|53290423	0.75	chr1:37383339|37398920	0.041
chr1:139053346|139110485	0.127	chr1:56891163|56899117	0.025	chr1:77426551|77426889	0.01		chr1:80605791|80606625	0.059	chr1:139040000|139081273	0.112	chr1:84782827|84794327	0.021		chr1:44754343|44788542	0.208	chr1:60438942|60453762	0.011	chr1:87880368|87881939	0.057		chr1:33783041|33786532	0.19	chr1:53267828|53282092	0.009	chr1:37490260|37498740	0.295
chr1:139054541|139062971	0.019	chr1:57002504|57004290	0.143	chr1:78466967|78480111	0.025		chr1:81191751|81192052	0.158	chr1:139040000|139110485	0.246	chr1:86083147|86085270	0.018		chr1:46177230|46595134	0.75	chr1:60525592|60533406	0.12	chr1:87915100|87921681	0.044		chr1:33862654|33878437	0.008	chr1:53267828|53290423	0.011	chr1:37801720|37819640	0.533
chr1:139081173|139110485	0.179	chr1:57799305|57855524	0.214	chr1:78471083|78476305	0.047		chr1:82340319|82342862	0.143	chr1:139040000|139133761	0.091	chr1:86744681|86754280	0.051		chr1:46223072|46654183	1	chr1:62783294|62786301	0.074	chr1:89627761|89634294	0.071		chr1:33862654|33883648	0.03	chr1:53865041|53914632	0.103	chr1:38053034|38085652	0.045
chr1:139085883|139110485	0.218	chr1:58474809|58500384	0.057	chr1:78688237|78690378	0.016		chr1:82858356|82895647	0.027	chr1:139040000|139144000	0.178	chr1:86744681|86760389	0.062		chr1:51126810|51133118	0.026	chr1:62975275|62981380	0.857	chr1:89663661|89671271	0.024		chr1:33878260|33883648	0.01	chr1:53885329|53891260	0.067	chr1:38053616|38085652	0.404
chr1:140362949|140383095	0.473	chr1:58544667|58565954	0.043	chr1:81191751|81192052	0.133		chr1:82870685|82895647	0.026	chr1:139053346|139062971	0.335	chr1:87364104|87365279	0.019		chr1:51180252|51181895	0.029	chr1:62980435|62981380	0.8	chr1:89834434|89843243	0.112		chr1:34113933|34117524	0.01	chr1:53885329|53914632	0.043	chr1:38071343|38085652	0.127
chr1:140362949|140383334	0.158	chr1:58546107|58558057	0.011	chr1:82340319|82342862	0.37		chr1:83339535|83384972	0.006	chr1:139053346|139081273	0.043	chr1:87364104|87374111	0.045		chr1:51766822|51766908	0.029	chr1:63148396|63148571	0.039	chr1:91084946|91105297	0.081		chr1:34223804|34229246	0.077	chr1:53904249|53914632	0.057	chr1:38107568|38108467	0.2
chr1:140362949|140431433	0.048	chr1:58548639|58558057	0.025	chr1:82340319|82377704	0.316		chr1:84782827|84794327	0.024	chr1:139053346|139110485	0.127	chr1:87364104|87380008	0.808		chr1:52188679|52207359	0.014	chr1:63163667|63166367	0.013	chr1:92140159|92148494	0.125		chr1:34247649|34249638	0.007	chr1:54040201|54040527	0.172	chr1:38534906|38539001	0.557
chr1:140362949|140450304	0.415	chr1:59191889|59199191	0.286	chr1:82858356|82895647	0.075		chr1:84912196|84913173	0.286	chr1:139060275|139110485	0.026	chr1:87364104|87403846	0.021		chr1:52188679|52220039	0.008	chr1:63477679|63536984	0.016	chr1:92141520|92148494	0.227		chr1:34282423|34288019	0.008	chr1:54723014|54729874	0.16	chr1:39263319|39300733	0.6
chr1:140362949|140484233	0.182	chr1:59813588|59815411	0.071	chr1:83339535|83384972	0.01		chr1:86083147|86085270	0.021	chr1:139081173|139110485	0.168	chr1:87364104|87411867	0.06		chr1:52196165|52212366	0.009	chr1:63515577|63535208	0.016	chr1:92148256|92148494	0.28		chr1:34817241|34820009	0.012	chr1:55695745|55715603	0.316	chr1:39389308|39402923	0.078
chr1:140425193|140431433	0.065	chr1:59851208|59851267	0.011	chr1:84782827|84814969	0.019		chr1:86186105|86213105	0.062	chr1:139085883|139110485	0.207	chr1:87364104|87436891	0.041		chr1:52212203|52215694	0.022	chr1:63515577|63536984	0.053	chr1:92452011|92470985	0.014		chr1:34861873|34869405	0.005	chr1:55701930|55717475	0.267	chr1:39389308|39406870	0.083
chr1:140425193|140450304	0.049	chr1:60003656|60010234	0.035	chr1:84912196|84913173	0.207		chr1:86355020|86358223	0.018	chr1:140351208|140383095	0.074	chr1:87880368|87881939	0.071		chr1:52479238|52490755	0.286	chr1:63528758|63536984	0.021	chr1:93017974|93018405	0.008		chr1:36182470|36192505	0.049	chr1:58548639|58558057	0.07	chr1:39402683|39406870	0.095
chr1:140425193|140484233	0.038	chr1:60434243|60453762	0.01	chr1:86173557|86191102	0.057		chr1:86599003|86601188	0.058	chr1:140362949|140383095	0.537	chr1:89604598|89634294	0.022		chr1:52489921|52490755	0.062	chr1:64034532|64042437	0.11	chr1:93428148|93430253	0.052		chr1:36195850|36197635	0.059	chr1:58726306|58741046	0.222	chr1:39555478|39565332	0.077
chr1:143667625|143677855	0.215	chr1:60480171|60480221	0.009	chr1:86744681|86760389	0.086		chr1:87364104|87365279	0.018	chr1:140362949|140450304	0.447	chr1:89627761|89634294	0.069		chr1:52708164|52709755	0.228	chr1:64078707|64079334	0.063	chr1:93714898|93725316	0.107		chr1:36207942|36221324	0.127	chr1:59170437|59175041	0.013	chr1:39973927|39990299	0.023
chr1:150406462|150407577	0.083	chr1:60518980|60527489	0.035	chr1:86744681|86791457	0.06		chr1:87364104|87374111	0.027	chr1:140362949|140484233	0.111	chr1:89663661|89671271	0.045		chr1:53216187|53282092	0.286	chr1:64550849|64570276	0.047	chr1:93850567|93983211	0.857		chr1:36815455|36823153	0.094	chr1:59191889|59196371	0.007	chr1:40003757|40014697	0.071
chr1:152844036|152844407	0.04	chr1:63093285|63105759	0.14	chr1:87364104|87374111	0.049		chr1:87364104|87380008	0.834	chr1:140425193|140450304	0.106	chr1:91084946|91105297	0.057		chr1:53216231|53282092	0.345	chr1:64550849|64576329	0.052	chr1:100141174|100164239	0.095		chr1:36854844|36889325	0.175	chr1:59191889|59199191	0.553	chr1:43960084|43973520	0.066
chr1:152854310|152856611	0.065	chr1:63148396|63148571	0.011	chr1:87364104|87380008	0.796		chr1:87364104|87380593	0.081	chr1:143667625|143677855	0.273	chr1:91093560|91112297	0.067		chr1:53216231|53290423	0.222	chr1:64921550|64922482	0.04	chr1:105691906|105696596	0.036		chr1:37377578|37380060	0.006	chr1:59709003|59710652	0.043	chr1:43960084|43978835	0.075
chr1:154477766|154477863	0.026	chr1:63515577|63535208	0.02	chr1:87364104|87436891	0.07		chr1:87915100|87918721	0.018	chr1:143667625|143699322	0.093	chr1:91384565|91385346	0.036		chr1:53256629|53282092	0.733	chr1:66322404|66380773	0.002	chr1:105691906|105696757	0.082		chr1:37383339|37398920	0.042	chr1:59813588|59815411	0.079	chr1:43990511|43992394	0.16
chr1:154700371|154725920	0.024	chr1:63515577|63536984	0.043	chr1:87416818|87428728	0.063		chr1:87915100|87921681	0.028	chr1:143754045|143771026	0.033	chr1:92141520|92148494	0.128		chr1:53256629|53290423	0.367	chr1:66362203|66380773	0.003	chr1:106000931|106006086	0.2		chr1:37490260|37498740	0.248	chr1:60003656|60015835	0.077	chr1:44156937|44167882	0.082
chr1:155173986|155197435	0.202	chr1:64034532|64042437	0.052	chr1:87880368|87881939	0.031		chr1:89604598|89634294	0.036	chr1:151394609|151397351	0.167	chr1:92148256|92148494	0.066		chr1:53267828|53282092	0.072	chr1:66471976|66491131	0.007	chr1:106281363|106287116	0.033		chr1:37801720|37819640	0.571	chr1:60105311|60148202	0.231	chr1:44156937|44178374	0.085
chr1:155601454|155624958	0.068	chr1:64078707|64079334	0.027	chr1:87915100|87918721	0.057		chr1:89627761|89634294	0.015	chr1:151476140|151478625	0.048	chr1:92452011|92470985	0.009		chr1:53851573|53868919	0.026	chr1:66521455|66530853	0.031	chr1:118419440|118419918	0.064		chr1:38053034|38085652	0.055	chr1:60181463|60206416	0.111	chr1:44161810|44164084	0.098
chr1:155953154|155962560	0.246	chr1:64550849|64576329	0.036	chr1:87965306|87968449	0.24		chr1:89663661|89671271	0.065	chr1:152844036|152844407	0.076	chr1:93313991|93314480	0.4		chr1:53865041|53891260	0.029	chr1:66714577|66718011	0.104	chr1:119548894|119579077	0.421		chr1:38053616|38085652	0.392	chr1:60194504|60195176	0.115	chr1:44161810|44174375	0.067
chr1:155958561|155962560	0.07	chr1:66362203|66380773	0.003	chr1:89627761|89634294	0.034		chr1:89834434|89843243	0.018	chr1:154633554|154635860	0.009	chr1:97923094|97934738	0.009		chr1:53865041|53914632	0.156	chr1:66762048|66778108	0.075	chr1:119567796|119579077	0.235		chr1:38071343|38085652	0.104	chr1:60194504|60206416	0.062	chr1:46217077|46639703	1
chr1:156439288|156440585	0.102	chr1:66362207|66399502	0.022	chr1:89663661|89671271	0.04		chr1:91084946|91105297	0.083	chr1:154633554|154725920	0.02	chr1:100050642|100076214	0.088		chr1:53875641|53914632	0.049	chr1:66762048|66802168	0.185	chr1:119691601|119765922	0.071		chr1:38083704|38108467	0.024	chr1:60281825|60295995	0.09	chr1:46324707|46766745	0.923
chr1:156869441|156901890	0.136	chr1:66471976|66491131	0.012	chr1:91084946|91105297	0.047		chr1:91093560|91112297	0.053	chr1:154700371|154707351	0.016	chr1:100379051|100446918	0.146		chr1:53885329|53891260	0.08	chr1:66772906|66802168	0.25	chr1:119706155|119765922	0.036		chr1:38107568|38108467	0.234	chr1:63515577|63536984	0.039	chr1:51180252|51181895	0.043
chr1:156869441|156907778	0.343	chr1:66483241|66491131	0.008	chr1:91084946|91107390	0.029		chr1:91100577|91107390	0.078	chr1:154700371|154725920	0.048	chr1:105638183|105657850	0.125		chr1:53885329|53914632	0.078	chr1:66772906|66807604	0.312	chr1:119715947|119773271	0.042		chr1:38534906|38536946	0.133	chr1:63543119|63546500	0.038	chr1:52168897|52215694	0.008
chr1:157174143|157179252	0.078	chr1:66521455|66530853	0.019	chr1:91376318|91381972	0.017		chr1:91376318|91387341	0.026	chr1:155173986|155197435	0.289	chr1:105691906|105696596	0.025		chr1:53904249|53914632	0.057	chr1:66801049|66802168	0.08	chr1:119741355|119765481	0.056		chr1:38534906|38539001	0.393	chr1:63566602|63572998	0.012	chr1:52188679|52215694	0.1
chr1:157286731|157299264	0.091	chr1:66549728|66555099	0.009	chr1:91384565|91385346	0.034		chr1:91384565|91385346	0.029	chr1:155187778|155197435	0.012	chr1:106000931|106016093	0.1		chr1:54040201|54040527	0.028	chr1:66801049|66807604	0.085	chr1:119741355|119765922	0.144		chr1:38811712|38821265	0.015	chr1:64034532|64042437	0.031	chr1:52188679|52217298	0.015
chr1:157286731|157391670	0.093	chr1:66554927|66570002	0.01	chr1:92141520|92148494	0.127		chr1:92148256|92148494	0.081	chr1:155601454|155624958	0.105	chr1:106006015|106019905	0.108		chr1:55184950|55214303	0.068	chr1:68198842|68298441	0.04	chr1:121254047|121312325	0.066		chr1:39263319|39300733	0.25	chr1:64078707|64079334	0.056	chr1:52196165|52212366	0.015
chr1:158266462|158295770	0.036	chr1:66590195|66593798	0.019	chr1:92148256|92148494	0.114		chr1:93714898|93725316	0.073	chr1:155953154|155962560	0.132	chr1:106011702|106019905	0.127		chr1:55695745|55702133	0.152	chr1:68250580|68298441	0.043	chr1:121305810|121312325	0.038		chr1:39389308|39406870	0.075	chr1:64550849|64570276	0.052	chr1:52196743|52215694	0.008
chr1:158502048|158520528	0.021	chr1:66762048|66802168	0.085	chr1:93714898|93725316	0.111		chr1:93835287|93909289	0.875	chr1:156524122|156525440	0.029	chr1:106281363|106287116	0.09		chr1:55695745|55715603	0.189	chr1:72447156|72452597	0.136	chr1:121305855|121312325	0.034		chr1:39402683|39406870	0.068	chr1:64550849|64576329	0.18	chr1:52199711|52207359	0.01
chr1:158520444|158580361	0.014	chr1:66762048|66807604	0.222	chr1:97645542|97654689	0.175		chr1:93916512|93983211	0.667	chr1:156869441|156901890	0.047	chr1:106343377|106380422	0.04		chr1:55701930|55717475	0.171	chr1:75194841|75196669	0.063	chr1:123376627|123384332	0.078		chr1:39555478|39565332	0.038	chr1:66362203|66380773	0.007	chr1:52199711|52219609	0.018
chr1:158597157|158612534	0.023	chr1:66772906|66802168	0.347	chr1:97719834|97755971	0.108		chr1:97923094|97934738	0.012	chr1:156869441|156907718	0.114	chr1:116428472|116524318	0.138		chr1:57002504|57004290	0.526	chr1:75256843|75258637	0.005	chr1:123650288|123905176	0.043		chr1:39973927|39990299	0.016	chr1:66483241|66491131	0.018	chr1:52207301|52215694	0.007
chr1:158663995|158684260	0.014	chr1:66772906|66807604	0.25	chr1:105640665|105657850	0.167		chr1:104970821|104984922	0.093	chr1:156869441|156907778	0.075	chr1:118419440|118419918	0.079		chr1:57799305|57855524	0.233	chr1:75401055|75402473	0.009	chr1:123854166|123905176	0.045		chr1:40003757|40014697	0.055	chr1:66483241|66530853	0.012	chr1:52212203|52215694	0.102
chr1:160682041|160702460	0.061	chr1:66797964|66807604	0.4	chr1:105691906|105696596	0.031		chr1:105691906|105696596	0.063	chr1:156869441|156918175	0.066	chr1:118543102|118548028	0.033		chr1:58535390|58556564	0.02	chr1:75497008|75514282	0.533	chr1:124633365|124639139	0.708		chr1:40017110|40024449	0.012	chr1:66521455|66530853	0.059	chr1:52479238|52490755	0.52
chr1:160700712|160702460	0.094	chr1:66801049|66802168	0.092	chr1:106021726|106023758	0.121		chr1:106006015|106019905	0.082	chr1:157174143|157179252	0.103	chr1:119567796|119579077	0.385		chr1:58544667|58565954	0.023	chr1:78466967|78476305	0.035	chr1:124701405|124755730	0.364		chr1:43797245|43807377	0.308	chr1:66590195|66593798	0.019	chr1:52489921|52490755	0.163
chr1:160738896|160740931	0.045	chr1:68250580|68298441	0.105	chr1:106281363|106287116	0.045		chr1:106343377|106380422	0.04	chr1:157286731|157299264	0.051	chr1:119691601|119765922	0.033		chr1:58548639|58558057	0.053	chr1:78688237|78690378	0.041	chr1:127382921|127390878	0.042		chr1:43953257|43956625	0.09	chr1:66679682|66683287	0.018	chr1:52708164|52709755	0.705
chr1:162274488|162313696	0.026	chr1:74585384|74585697	0.118	chr1:106376161|106380422	0.057		chr1:116259453|116292535	0.048	chr1:157286731|157391670	0.071	chr1:119706155|119765922	0.06		chr1:58911809|58912262	0.007	chr1:78694196|78696204	0.008	chr1:127791605|127795317	0.064		chr1:43960084|43978835	0.03	chr1:66714577|66718011	0.079	chr1:52790024|52799536	0.034
chr1:162353520|162355509	0.041	chr1:74967500|74968912	0.429	chr1:110098271|110108955	0.143		chr1:116428472|116455217	0.069	chr1:158502048|158520528	0.016	chr1:119741355|119765922	0.157		chr1:59191889|59199191	0.178	chr1:79810554|79821557	0.021	chr1:128151744|128153399	0.026		chr1:43990511|43992394	0.159	chr1:66762048|66802168	0.313	chr1:53216187|53282092	0.054
chr1:163883383|163888305	0.046	chr1:75256843|75258637	0.016	chr1:116157393|116188435	0.068		chr1:118419440|118419918	0.078	chr1:158572952|158580361	0.027	chr1:119741355|119773271	0.044		chr1:59813588|59815411	0.021	chr1:79810554|79838219	0.008	chr1:128167893|128176956	0.03		chr1:43990511|43992405	0.079	chr1:66762048|66807604	0.121	chr1:53216231|53282092	0.085
chr1:163883383|163900440	0.032	chr1:75260571|75262373	0.009	chr1:118419440|118419918	0.046		chr1:118543102|118548028	0.036	chr1:158597157|158612534	0.019	chr1:119765031|119783589	0.027		chr1:59949053|59958435	0.022	chr1:79816728|79821557	0.007	chr1:128190638|128193756	0.034		chr1:44156937|44167882	0.118	chr1:66772906|66779633	0.098	chr1:53216231|53290423	0.258
chr1:164328293|164347879	0.128	chr1:77398494|77401324	0.009	chr1:118523321|118532085	0.055		chr1:119548894|119579077	0.207	chr1:160700712|160702460	0.052	chr1:121221874|121312325	0.095		chr1:60003656|60010234	0.035	chr1:80605791|80606625	0.07	chr1:128190638|128197097	0.081		chr1:44156937|44178374	0.063	chr1:66772906|66802168	0.261	chr1:53256629|53267930	0.018
chr1:165306178|165321814	0.16	chr1:78466967|78476305	0.049	chr1:119548894|119579077	0.308		chr1:119567796|119579077	0.357	chr1:160700712|160740931	0.088	chr1:121236765|121312325	0.066		chr1:60105311|60128073	0.071	chr1:80615292|80648332	0.048	chr1:128190638|128231467	0.023		chr1:46097998|46455863	0.444	chr1:66801049|66802168	0.212	chr1:53256629|53282092	0.786
chr1:165350884|165357546	0.027	chr1:78471083|78476305	0.028	chr1:119567796|119579077	0.353		chr1:119691601|119765922	0.083	chr1:160722133|160735758	0.045	chr1:121254047|121312325	0.061		chr1:60194504|60206416	0.081	chr1:81191751|81192052	0.137	chr1:128193460|128221703	0.016		chr1:46109265|46142164	0.19	chr1:66801049|66807604	0.229	chr1:53256629|53290423	0.784
chr1:165474954|165479578	0.032	chr1:78688237|78690378	0.089	chr1:119691601|119765922	0.127		chr1:119715947|119773271	0.059	chr1:160722133|160740931	0.104	chr1:123376627|123384332	0.061		chr1:60434243|60438959	0.004	chr1:82340319|82342862	0.261	chr1:128193460|128223641	0.054		chr1:46128108|46519361	0.833	chr1:75187685|75188106	0.026	chr1:53267828|53282092	0.021
chr1:165604610|165608604	0.133	chr1:78696081|78697029	0.009	chr1:119706155|119726096	0.043		chr1:119741355|119765922	0.182	chr1:162231654|162313696	0.056	chr1:124633365|124639139	0.667		chr1:60434243|60453762	0.007	chr1:82858356|82886467	0.027	chr1:128211205|128223641	0.017		chr1:46137412|46527688	1	chr1:75194841|75196669	0.078	chr1:53267828|53290423	0.015
chr1:167234692|167237648	0.14	chr1:79724645|79726716	0.062	chr1:119706155|119765922	0.058		chr1:119765031|119783589	0.03	chr1:162285997|162313696	0.066	chr1:125568547|125579327	0.261		chr1:60438942|60453762	0.005	chr1:84776317|84794327	0.016	chr1:128211205|128231467	0.034		chr1:46240781|46668389	0.857	chr1:75256843|75258637	0.04	chr1:53319943|53321210	0.105
chr1:170149271|170166948	0.075	chr1:80605791|80606625	0.143	chr1:119715947|119773271	0.029		chr1:121221874|121312325	0.129	chr1:162353520|162355509	0.038	chr1:125572313|125579327	0.1		chr1:60438942|60470839	0.005	chr1:84782827|84814969	0.027	chr1:128252203|128262957	0.028		chr1:46249773|46681912	1	chr1:75429060|75429620	0.043	chr1:53851573|53868919	0.034
chr1:170815423|170819432	0.032	chr1:81191751|81192052	0.097	chr1:119741355|119765922	0.157		chr1:121249791|121312325	0.069	chr1:163883383|163888305	0.05	chr1:127791605|127795317	0.04		chr1:60518980|60527489	0.055	chr1:84912196|84929564	0.286	chr1:129595370|129596180	0.25		chr1:46632100|46668389	0.571	chr1:78443635|78463333	0.032	chr1:53865041|53891260	0.033
chr1:174581916|174612651	0.189	chr1:82340319|82342862	0.333	chr1:121249791|121312325	0.277		chr1:121305855|121312325	0.054	chr1:164340729|164347879	0.158	chr1:128151744|128153399	0.042		chr1:62975275|62981380	0.857	chr1:86083147|86085270	0.019	chr1:130418108|130456906	1		chr1:51097388|51133118	0.051	chr1:78462306|78465086	0.045	chr1:53865041|53914632	0.12
chr1:174581916|174647193	0.044	chr1:82858356|82895647	0.035	chr1:121305855|121312325	0.059		chr1:123402833|123433085	0.036	chr1:164379359|164403077	0.174	chr1:128190638|128193756	0.018		chr1:63093285|63105759	0.125	chr1:86599003|86601188	0.109	chr1:130422115|130459773	1		chr1:51180252|51181895	0.062	chr1:78466967|78476305	0.031	chr1:53885329|53891260	0.113
chr1:174593061|174612651	0.071	chr1:84580656|84585621	0.026	chr1:123376627|123384332	0.037		chr1:123423613|123445321	0.054	chr1:165306178|165321814	0.068	chr1:128190638|128197097	0.031		chr1:63163667|63166367	0.009	chr1:86744681|86760389	0.055	chr1:131344349|131356905	0.036		chr1:52168897|52215694	0.006	chr1:78688237|78690378	0.058	chr1:53885329|53914632	0.186
chr1:174608382|174612651	0.163	chr1:84776317|84794327	0.016	chr1:123384285|123398628	0.021		chr1:123650288|123905176	0.031	chr1:165388658|165392232	0.021	chr1:128190638|128223641	0.016		chr1:63468871|63468957	0.25	chr1:87334270|87365279	0.011	chr1:131919005|131924641	0.016		chr1:52188679|52215694	0.049	chr1:79706244|79726716	0.129	chr1:53904249|53914632	0.196
chr1:174608382|174666704	0.043	chr1:84782827|84794327	0.016	chr1:123402833|123433085	0.05		chr1:124045372|124046891	0.118	chr1:165388658|165411599	0.022	chr1:128193460|128197097	0.024		chr1:63515577|63535208	0.034	chr1:87364104|87374111	0.017	chr1:132014383|132023838	0.136		chr1:52188679|52220039	0.016	chr1:80269210|80271710	0.024	chr1:54040201|54040527	0.193
chr1:174694187|174699676	0.096	chr1:86070583|86094340	0.016	chr1:123423613|123445321	0.013		chr1:124633365|124639139	0.571	chr1:165911288|165913349	0.083	chr1:128193460|128231467	0.014		chr1:63515577|63536984	0.066	chr1:87364104|87380008	0.822	chr1:132052380|132054224	0.08		chr1:52196165|52212366	0.014	chr1:80276414|80290242	0.037	chr1:55148319|55152825	0.02
chr1:174694187|174719937	0.053	chr1:86083147|86085270	0.062	chr1:123650288|123905176	0.007		chr1:124753238|124766147	0.286	chr1:167234692|167237648	0.145	chr1:128211205|128223641	0.066		chr1:63566602|63572998	0.006	chr1:87364104|87380593	0.102	chr1:132434099|132449975	0.031		chr1:52199711|52207359	0.018	chr1:80304080|80323056	0.048	chr1:55695745|55702133	0.381
chr1:175121728|175153230	0.164	chr1:86088809|86094340	0.013	chr1:123686221|123905176	0.008		chr1:125568547|125579327	0.219	chr1:170747106|170819432	0.044	chr1:128252203|128262957	0.027		chr1:64078707|64079334	0.034	chr1:87364104|87411867	0.045	chr1:132991700|132994583	0.071		chr1:52199711|52215694	0.02	chr1:80321785|80323056	0.067	chr1:58417013|58417383	0.013
chr1:175149652|175189227	0.02	chr1:86164696|86176912	0.057	chr1:123831650|123905176	0.028		chr1:127551326|127552804	0.176	chr1:170787346|170799745	0.031	chr1:128252203|128269971	0.03		chr1:64550849|64570276	0.037	chr1:87416818|87428728	0.092	chr1:133009137|133012714	0.182		chr1:52204346|52215694	0.009	chr1:81191751|81192052	0.125	chr1:58417334|58419712	0.011
chr1:177031650|177248881	0.026	chr1:86173557|86213105	0.068	chr1:123854166|123905176	0.008		chr1:127791605|127799553	0.033	chr1:172092245|172099767	0.014	chr1:129595370|129596180	0.071		chr1:64550849|64576329	0.08	chr1:87880368|87881939	0.061	chr1:133753089|133753749	0.053		chr1:52207301|52215694	0.006	chr1:82340319|82342862	0.174	chr1:58472305|58493750	0.128
chr1:177043775|177097098	0.012	chr1:86599003|86601188	0.099	chr1:124633365|124639139	0.613		chr1:128151744|128153399	0.053	chr1:172173943|172187460	0.026	chr1:131325088|131356905	0.031		chr1:64558503|64576329	0.014	chr1:87915100|87921681	0.031	chr1:134834435|134842733	0.102		chr1:52212203|52215694	0.108	chr1:82340319|82377704	0.108	chr1:58539559|58552329	0.015
chr1:177043775|177248881	0.196	chr1:86744681|86760389	0.105	chr1:124753238|124766147	0.171		chr1:128190638|128193756	0.041	chr1:173802967|173942294	1	chr1:131344349|131356905	0.062		chr1:64883129|64892897	0.054	chr1:87965306|87968449	0.121	chr1:139040000|139042043	0.034		chr1:52479238|52490755	0.537	chr1:82858356|82875450	0.021	chr1:58544667|58552329	0.016
chr1:177059334|177248881	0.119	chr1:86744681|86791457	0.068	chr1:124763676|124766147	0.242		chr1:128190638|128197097	0.033	chr1:174581916|174612651	0.078	chr1:131355511|131356905	0.07		chr1:65257909|65258920	0.024	chr1:89604598|89634294	0.018	chr1:139040000|139062971	0.525		chr1:52489921|52490755	0.116	chr1:82858356|82895647	0.036	chr1:58544667|58565954	0.047
chr1:177078774|177131096	0.01	chr1:86754227|86767236	0.059	chr1:125568547|125579327	0.216		chr1:128193460|128221703	0.02	chr1:174593061|174612651	0.097	chr1:132014383|132023838	0.122		chr1:66362203|66380773	0.002	chr1:89627761|89634294	0.042	chr1:139040000|139081273	0.095		chr1:52708164|52709755	0.616	chr1:83275618|83280585	0.003	chr1:58548639|58558057	0.122
chr1:177078774|177248881	0.218	chr1:86959743|86990325	0.116	chr1:127306634|127307016	0.016		chr1:128193460|128223641	0.054	chr1:174608382|174612651	0.198	chr1:132434099|132434487	0.021		chr1:66471976|66491131	0.015	chr1:89663661|89671271	0.081	chr1:139040000|139090555	0.036		chr1:52790024|52799536	0.024	chr1:83339535|83384972	0.007	chr1:59191889|59196371	0.006
chr1:177096967|177109738	0.009	chr1:87364104|87365279	0.022	chr1:127889156|127909950	0.042		chr1:128193460|128231467	0.013	chr1:174666643|174719937	0.046	chr1:132603798|132605585	0.036		chr1:66471976|66491180	0.021	chr1:89725961|89743896	0.016	chr1:139040000|139110485	0.273		chr1:53206562|53208085	0.133	chr1:84738678|84739656	0.021	chr1:59191889|59199191	0.595
chr1:177096967|177131096	0.013	chr1:87364104|87374111	0.032	chr1:127901579|127903837	0.016		chr1:128211205|128223641	0.038	chr1:174694187|174699676	0.143	chr1:132991700|132992225	0.095		chr1:66483241|66491131	0.012	chr1:89834434|89843243	0.049	chr1:139053346|139062971	0.365		chr1:53216187|53282092	0.033	chr1:84776317|84794327	0.023	chr1:59709003|59710652	0.047
chr1:177096967|177248881	0.085	chr1:87364104|87380008	0.83	chr1:128151744|128153399	0.024		chr1:128299839|128304397	0.038	chr1:174694187|174719937	0.042	chr1:132991700|132994583	0.049		chr1:66521455|66530853	0.007	chr1:91084946|91105297	0.096	chr1:139053346|139110485	0.167		chr1:53216231|53282092	0.101	chr1:84782827|84814969	0.045	chr1:59813588|59815411	0.185
chr1:177102962|177103045	0.022	chr1:87880368|87881939	0.039	chr1:128167893|128176956	0.039		chr1:129758446|129776408	0.069	chr1:175121728|175153230	0.123	chr1:133009137|133012714	0.092		chr1:66527872|66601220	0.006	chr1:91376318|91381972	0.036	chr1:139060275|139110485	0.059		chr1:53216231|53290423	0.244	chr1:84912196|84913173	0.375	chr1:60003656|60010234	0.222
chr1:177102962|177248881	0.207	chr1:87915100|87918721	0.027	chr1:128167893|128179182	0.01		chr1:130418108|130456906	0.8	chr1:175270817|175270913	0.021	chr1:133753089|133753749	0.062		chr1:66762048|66802168	0.131	chr1:91376318|91387341	0.022	chr1:139081173|139110485	0.186		chr1:53256629|53267930	0.012	chr1:86078568|86090190	0.035	chr1:60194504|60206416	0.144
chr1:177109627|177248881	0.013	chr1:89627761|89634294	0.044	chr1:128167893|128223641	0.007		chr1:130422115|130459773	1	chr1:176824752|176878106	0.098	chr1:134619560|134621022	0.032		chr1:66772906|66802168	0.253	chr1:91384565|91385346	0.047	chr1:139085883|139110485	0.345		chr1:53256629|53275252	0.01	chr1:86083147|86085270	0.054	chr1:60222067|60230685	0.084
chr1:177842843|178122812	0.4	chr1:89663661|89671271	0.074	chr1:128181838|128182212	0.008		chr1:130705377|130708201	0.034	chr1:176831057|176919686	0.082	chr1:134834435|134842733	0.034		chr1:66772906|66807604	0.169	chr1:92140159|92148494	0.098	chr1:139101968|139144000	0.031		chr1:53256629|53282084	0.039	chr1:86596751|86601188	0.078	chr1:60260233|60260793	0.049
chr1:177850450|178046997	0.286	chr1:89834434|89843243	0.033	chr1:128186758|128197097	0.01		chr1:131344349|131356905	0.058	chr1:177031650|177067333	0.026	chr1:136273750|136282881	0.032		chr1:66801049|66802168	0.137	chr1:92141520|92148494	0.214	chr1:139884107|140108940	0.667		chr1:53256629|53282092	0.723	chr1:86599003|86601188	0.073	chr1:60434243|60453762	0.017
chr1:178323134|178325313	0.5	chr1:91073324|91093637	0.041	chr1:128190638|128193756	0.03		chr1:132014383|132019466	0.046	chr1:177031650|177248881	0.024	chr1:139040000|139042043	0.078		chr1:66801049|66807604	0.128	chr1:92148256|92148494	0.082	chr1:139936262|140147825	1		chr1:53256629|53290423	0.706	chr1:87364104|87365279	0.059	chr1:63085668|63093730	0.078
chr1:179405283|179411785	0.082	chr1:91084946|91105297	0.112	chr1:128190638|128197097	0.054		chr1:132014383|132023838	0.111	chr1:177043775|177067333	0.021	chr1:139040000|139062971	0.438		chr1:67004339|67010046	0.005	chr1:92452011|92470985	0.008	chr1:140351208|140383095	0.049		chr1:53267828|53282092	0.008	chr1:87364104|87374111	0.069	chr1:63093285|63105759	0.089
chr1:179999362|180040200	0.055	chr1:91093560|91112297	0.049	chr1:128190638|128221703	0.011		chr1:132052380|132054224	0.024	chr1:177043775|177097098	0.023	chr1:139040000|139081273	0.1		chr1:67006868|67021065	0.005	chr1:92460380|92470985	0.008	chr1:140362949|140383095	0.397		chr1:53267828|53290423	0.007	chr1:87364104|87379083	0.009	chr1:63148396|63148571	0.019
chr1:180031505|180040200	0.026	chr1:91376318|91381972	0.014	chr1:128193460|128221703	0.011		chr1:132434099|132434487	0.023	chr1:177043775|177248881	0.213	chr1:139040000|139110485	0.295		chr1:68250580|68298441	0.033	chr1:93052424|93064282	0.003	chr1:140362949|140431433	0.101		chr1:53865041|53914632	0.215	chr1:87364104|87380008	0.834	chr1:63160880|63165030	0.008
chr1:180733166|180738637	0.102	chr1:91384565|91385346	0.029	chr1:128193460|128223641	0.043		chr1:132991700|132992225	0.07	chr1:177050038|177248881	0.024	chr1:139040000|139144000	0.082		chr1:69858473|69896581	0.333	chr1:97923094|97944677	0.011	chr1:140362949|140450304	0.447		chr1:53885329|53891260	0.089	chr1:87364104|87380593	0.059	chr1:63163667|63165030	0.016
chr1:180736692|180738637	0.043	chr1:92141520|92148494	0.35	chr1:128211205|128223641	0.04		chr1:132991700|132994583	0.059	chr1:177059334|177248881	0.074	chr1:139040004|139110485	0.202		chr1:72318999|72346424	0.059	chr1:105691906|105696596	0.085	chr1:140362949|140484233	0.118		chr1:53885329|53904434	0.026	chr1:87364104|87403846	0.023	chr1:63163667|63166367	0.018
chr1:181120355|181123984	0.086	chr1:92148256|92148494	0.17	chr1:128211205|128231467	0.017		chr1:132994503|133018884	0.06	chr1:177078774|177131096	0.009	chr1:139053346|139062971	0.316		chr1:72325074|72346424	0.058	chr1:105691906|105696757	0.06	chr1:140425193|140431433	0.042		chr1:53885329|53914632	0.061	chr1:87364104|87436891	0.056	chr1:63164730|63166367	0.008
chr1:181905469|181961919	0.059	chr1:93714898|93725316	0.077	chr1:130422115|130459773	1		chr1:133753089|133753749	0.112	chr1:177078774|177248881	0.211	chr1:139053346|139081273	0.024		chr1:72447156|72452597	0.052	chr1:106281363|106287116	0.049	chr1:140425193|140450304	0.06		chr1:53904249|53914632	0.055	chr1:87378972|87380008	0.01	chr1:63477679|63536984	0.025
chr1:181956394|181961919	0.147	chr1:93848103|93911359	1	chr1:130697326|130698005	0.059		chr1:134834435|134842733	0.063	chr1:177096967|177109738	0.009	chr1:139053346|139110485	0.188		chr1:72585638|72587101	0.021	chr1:106343377|106380422	0.036	chr1:143667625|143677855	0.29		chr1:54040201|54040527	0.113	chr1:87880368|87881939	0.128	chr1:63515577|63536984	0.05
chr1:182853957|182858610	0.102	chr1:97923094|97977259	0.008	chr1:131344349|131356905	0.073		chr1:134865778|134879745	0.029	chr1:177096967|177131096	0.015	chr1:139060275|139110485	0.015		chr1:74470537|74475144	0.031	chr1:112400996|112404856	0.174	chr1:143691275|143695462	0.077		chr1:55136677|55152825	0.026	chr1:87915100|87918721	0.073	chr1:63543119|63546500	0.03
chr1:184943206|184945000	0.024	chr1:97944620|97977259	0.007	chr1:132014383|132023838	0.182		chr1:135419237|135420353	0.019	chr1:177096967|177248881	0.053	chr1:139081173|139110485	0.114		chr1:74967500|74968912	0.273	chr1:118419440|118419918	0.086	chr1:150406462|150407577	0.134		chr1:55695745|55702133	0.25	chr1:87915100|87921681	0.026	chr1:63566602|63572998	0.019
chr1:185266901|185267279	0.081	chr1:105587980|105591761	0.121	chr1:132991700|132994583	0.052		chr1:136273750|136282881	0.05	chr1:177102962|177131096	0.022	chr1:139085883|139110485	0.295		chr1:75194841|75196669	0.083	chr1:119567796|119609286	0.333	chr1:151476140|151478625	0.08		chr1:55695745|55715603	0.25	chr1:87931932|87936418	0.021	chr1:64034532|64042437	0.038
chr1:185386246|185397267	0.086	chr1:105691906|105696596	0.023	chr1:133753089|133753749	0.049		chr1:136292880|136304456	0.041	chr1:177102962|177248881	0.222	chr1:139101968|139144000	0.027		chr1:75254779|75254858	0.003	chr1:119675549|119692909	0.025	chr1:152844036|152844407	0.043		chr1:58492857|58501890	0.034	chr1:89512664|89514742	0.194	chr1:64078707|64079334	0.11
chr1:186736116|186739863	0.261	chr1:106011702|106019905	0.067	chr1:133753089|133785005	0.028		chr1:139023105|139042043	0.05	chr1:177130971|177248881	0.028	chr1:140362949|140383095	0.4		chr1:75256843|75258637	0.017	chr1:119691601|119765922	0.075	chr1:152866581|152878177	0.058		chr1:58544667|58565954	0.087	chr1:89604598|89634294	0.01	chr1:64550849|64570276	0.04
chr1:187304330|187322354	0.095	chr1:106021726|106023758	0.073	chr1:135232694|135233224	0.006		chr1:139023105|139054621	0.022	chr1:177209976|177248881	0.071	chr1:140362949|140431433	0.092		chr1:75257330|75258130	0.006	chr1:119706155|119765922	0.086	chr1:154633554|154635860	0.015		chr1:58548639|58558057	0.103	chr1:89627761|89634294	0.061	chr1:64550849|64576329	0.088
chr1:188043334|188066457	0.091	chr1:106281363|106287116	0.077	chr1:139023105|139062971	0.048		chr1:139023105|139062971	0.033	chr1:177272370|177309816	1	chr1:140362949|140450304	0.397		chr1:77398494|77401324	0.015	chr1:119741355|119765481	0.026	chr1:154700371|154725920	0.017		chr1:59173156|59179193	0.01	chr1:89627761|89671271	0.011	chr1:64550849|64597643	0.023
chr1:189242887|189258898	0.116	chr1:110098271|110108955	0.146	chr1:139040000|139062971	0.498		chr1:139040000|139042043	0.029	chr1:177819699|177983704	0.4	chr1:140362949|140484233	0.156		chr1:77426551|77426889	0.01	chr1:119741355|119765922	0.175	chr1:155173986|155197435	0.212		chr1:59191889|59196371	0.018	chr1:89663661|89671271	0.088	chr1:64883129|64892897	0.045
chr1:190798652|190800581	0.055	chr1:116428472|116455217	0.055	chr1:139040000|139081273	0.189		chr1:139040000|139062971	0.515	chr1:177819699|178046997	0.25	chr1:140365525|140450304	0.025		chr1:77507009|77507211	0.005	chr1:119773049|119783589	0.083	chr1:155564657|155567681	0.077		chr1:59191889|59199191	0.55	chr1:89725961|89743896	0.017	chr1:64921550|64922482	0.095
chr1:190834006|190844602	0.035	chr1:118419440|118419918	0.054	chr1:139040000|139110485	0.291		chr1:139040000|139081273	0.118	chr1:177828680|178015984	0.8	chr1:140425193|140450304	0.056		chr1:78462306|78465086	0.045	chr1:119778952|119802477	0.093	chr1:155601454|155624958	0.09		chr1:59191889|59209117	0.007	chr1:89743728|89789324	0.026	chr1:65190319|65205678	0.057
chr1:190844487|190899571	0.107	chr1:118512705|118532085	0.071	chr1:139040000|139144000	0.167		chr1:139040000|139090555	0.025	chr1:177842843|178122812	0.316	chr1:140584019|140596059	0.04		chr1:78688237|78690378	0.054	chr1:121305810|121312325	0.053	chr1:155953154|155962560	0.352		chr1:59642418|59655532	0.163	chr1:89766306|89789324	0.056	chr1:65257909|65258920	0.136
chr1:190871592|190888764	0.056	chr1:118543102|118548028	0.039	chr1:139053346|139062971	0.352		chr1:139040000|139102093	0.026	chr1:177937749|178141442	0.8	chr1:143667625|143677855	0.182		chr1:79810554|79821557	0.019	chr1:123376627|123384332	0.072	chr1:155958561|155962560	0.179		chr1:59709003|59710652	0.037	chr1:89834434|89843243	0.06	chr1:66322404|66380773	0.009
chr1:190871592|190899571	0.314	chr1:118570849|118581463	0.024	chr1:139053346|139081273	0.046		chr1:139040000|139110485	0.231	chr1:178323134|178325313	0.263	chr1:150406462|150407577	0.06		chr1:80549133|80574267	0.019	chr1:123650288|123905176	0.016	chr1:156869441|156901890	0.098		chr1:59710569|59710652	0.04	chr1:91084946|91105297	0.094	chr1:66362203|66380773	0.006
chr1:190885334|190899571	0.148	chr1:119483494|119493567	0.194	chr1:139053346|139110485	0.202		chr1:139040000|139144000	0.169	chr1:178434009|178437486	0.261	chr1:151476140|151478625	0.034		chr1:81191751|81192052	0.074	chr1:123831650|123905176	0.031	chr1:156869441|156907778	0.192		chr1:59813588|59815411	0.047	chr1:92141520|92148494	0.32	chr1:66380489|66401521	0.005
chr1:192123539|192126027	0.146	chr1:119548894|119579077	0.211	chr1:139060275|139110485	0.014		chr1:139053346|139062971	0.288	chr1:178678826|178679359	0.148	chr1:152844036|152844407	0.073		chr1:82340319|82342862	0.174	chr1:123854166|124046891	0.031	chr1:156900586|156907778	0.082		chr1:59949053|59958435	0.056	chr1:92148256|92148494	0.165	chr1:66399389|66425528	0.004
chr1:192221333|192224951	0.045	chr1:119567796|119579077	0.545	chr1:139081173|139110485	0.239		chr1:139053346|139081273	0.07	chr1:179999362|180040200	0.039	chr1:152854310|152856611	0.026		chr1:82858356|82875450	0.02	chr1:124633365|124639139	0.643	chr1:157174143|157179252	0.103		chr1:60003656|60007906	0.094	chr1:93016125|93016827	0.007	chr1:66471976|66491131	0.035
chr1:192221333|192242037	0.152	chr1:119678755|119765922	0.03	chr1:139085883|139110485	0.325		chr1:139053346|139110485	0.169	chr1:179999362|180074692	0.013	chr1:154633554|154635860	0.016		chr1:82858356|82876324	0.017	chr1:125403393|125418304	0.222	chr1:157286731|157299264	0.097		chr1:60003656|60010234	0.194	chr1:93016394|93016779	0.009	chr1:66483241|66491131	0.031
chr1:192238725|192242037	0.018	chr1:119691601|119765922	0.069	chr1:139101968|139144000	0.056		chr1:139060275|139110485	0.014	chr1:180894596|180936793	0.6	chr1:154633554|154725920	0.006		chr1:82858356|82895647	0.025	chr1:127306634|127320765	0.076	chr1:157286731|157382203	0.058		chr1:60003656|60028246	0.133	chr1:93313991|93314480	0.5	chr1:66521455|66530853	0.114
chr1:192238725|192277090	0.024	chr1:119706155|119765922	0.036	chr1:139133671|139144000	0.105		chr1:139081173|139110485	0.132	chr1:181120355|181123984	0.05	chr1:154700371|154725920	0.036		chr1:83339535|83384972	0.024	chr1:127791605|127795317	0.034	chr1:157286731|157391670	0.082		chr1:60082037|60082649	0.333	chr1:93714898|93725316	0.159	chr1:66527872|66590330	0.012
chr1:192337400|192337829	0.021	chr1:119707776|119765481	0.018	chr1:140362949|140383095	0.314		chr1:139085883|139110485	0.257	chr1:181449970|181459401	0.021	chr1:155173986|155197435	0.234		chr1:84782827|84794327	0.032	chr1:127791605|127803659	0.056	chr1:158572952|158580361	0.022		chr1:60105311|60148202	0.103	chr1:97645542|97654689	0.148	chr1:66549728|66555099	0.014
chr1:192980346|192986882	0.174	chr1:119715947|119743439	0.03	chr1:140362949|140431433	0.041		chr1:139101968|139144000	0.065	chr1:181905469|181961919	0.045	chr1:155187778|155197435	0.023		chr1:84782827|84814969	0.02	chr1:128016043|128092010	0.211	chr1:158597157|158612534	0.023		chr1:60194504|60195176	0.099	chr1:104974994|104984922	0.073	chr1:66590195|66601220	0.009
chr1:192980346|193027017	0.178	chr1:119715947|119773271	0.035	chr1:140362949|140450304	0.388		chr1:139891510|140118763	1	chr1:181956394|181961919	0.216	chr1:155601454|155624958	0.057		chr1:84912196|84913173	0.261	chr1:128151744|128153399	0.078	chr1:159340283|159340422	0.8		chr1:60194504|60206416	0.035	chr1:105640665|105649407	0.148	chr1:66674887|66678230	0.012
chr1:194643686|194649638	0.024	chr1:119721864|119773271	0.022	chr1:140362949|140484233	0.217		chr1:140362949|140383095	0.415	chr1:182853957|182858610	0.057	chr1:155940717|155962560	0.074		chr1:86078568|86092098	0.012	chr1:128167893|128176956	0.044	chr1:160682041|160702460	0.055		chr1:60434243|60453762	0.011	chr1:105640665|105657850	0.4	chr1:66714577|66718011	0.085
chr1:195018601|195024406	0.069	chr1:119741355|119765922	0.104	chr1:140425193|140450304	0.071		chr1:140362949|140383334	0.143	chr1:183135355|183135876	0.462	chr1:155953154|155962560	0.159		chr1:86078568|86094340	0.01	chr1:128167893|128197097	0.032	chr1:160682041|160710213	0.04		chr1:60518980|60527489	0.077	chr1:105686949|105721415	0.041	chr1:66762048|66802168	0.075
chr1:195062353|195075557	0.235	chr1:119765031|119783589	0.036	chr1:140507700|140518971	0.039		chr1:140362949|140431433	0.065	chr1:185266901|185267279	0.071	chr1:156869441|156888030	0.038		chr1:86083147|86085270	0.016	chr1:128167893|128223641	0.016	chr1:160700712|160702460	0.116		chr1:63085668|63086398	0.077	chr1:105691906|105718915	0.025	chr1:66772906|66779633	0.074
chr10:4015514|4018599	0.1	chr1:119773049|119783589	0.065	chr1:143667625|143677855	0.073		chr1:140362949|140450304	0.585	chr1:185386246|185397267	0.144	chr1:156869441|156901890	0.084		chr1:86599003|86601188	0.029	chr1:128186758|128197097	0.011	chr1:160710147|160740931	0.047		chr1:63093285|63105759	0.056	chr1:106004100|106019905	0.162	chr1:66772906|66802168	0.242
chr10:4028395|4035318	0.158	chr1:121249791|121312325	0.087	chr1:143691275|143695462	0.048		chr1:140362949|140484233	0.131	chr1:189242887|189258898	0.093	chr1:156869441|156907718	0.158		chr1:86744681|86760389	0.052	chr1:128190638|128193756	0.042	chr1:160722133|160740931	0.109		chr1:63148396|63148571	0.027	chr1:106006015|106019905	0.45	chr1:66772906|66807604	0.077
chr10:4028395|4056861	0.25	chr1:121305810|121312325	0.041	chr1:151433794|151439580	0.133		chr1:140425193|140431433	0.026	chr1:189786636|189798681	0.308	chr1:156869441|156907778	0.101		chr1:86744681|86821450	0.037	chr1:128190638|128197097	0.06	chr1:160738896|160740931	0.048		chr1:63159750|63166367	0.013	chr1:106011702|106019905	0.25	chr1:66801049|66802168	0.131
chr10:5048724|5141012	0.007	chr1:123352634|123376674	0.017	chr1:151476140|151478625	0.042		chr1:140425193|140450304	0.04	chr1:190146952|190162313	0.117	chr1:156900586|156907778	0.084		chr1:86959743|86990325	0.031	chr1:128190638|128221703	0.01	chr1:162231654|162313696	0.05		chr1:63163667|63165030	0.006	chr1:106021726|106023758	0.085	chr1:66801049|66807604	0.319
chr10:5056377|5075947	0.008	chr1:123376627|123384332	0.034	chr1:152554296|152557587	0.014		chr1:140425193|140484233	0.043	chr1:190844487|190899571	0.143	chr1:157174143|157179252	0.072		chr1:86973400|86990325	0.034	chr1:128190638|128223641	0.01	chr1:162285997|162313696	0.02		chr1:63163667|63166367	0.006	chr1:106281363|106287116	0.098	chr1:67004339|67010046	0.013
chr10:6935175|6956132	0.147	chr1:123384285|123398628	0.015	chr1:152844036|152844407	0.101		chr1:140507700|140553071	0.119	chr1:190871592|190871951	0.035	chr1:157174143|157192856	0.048		chr1:87354404|87380008	0.026	chr1:128193460|128221703	0.024	chr1:162307868|162313696	0.032		chr1:63515577|63536984	0.034	chr1:106343377|106380422	0.045	chr1:68250580|68259313	0.049
chr10:6935187|6956132	0.076	chr1:123398521|123433085	0.007	chr1:153073797|153094113	0.009		chr1:143667625|143677855	0.272	chr1:190871592|190888764	0.094	chr1:157286731|157299264	0.116		chr1:87364104|87365279	0.012	chr1:128211205|128223641	0.04	chr1:162353520|162355509	0.109		chr1:63543119|63546500	0.028	chr1:110048817|110052968	0.061	chr1:68250580|68298441	0.107
chr10:7152864|7160807	0.333	chr1:123402833|123433085	0.011	chr1:154633554|154635860	0.014		chr1:143691275|143695462	0.098	chr1:190871592|190899571	0.447	chr1:157286731|157391670	0.102		chr1:87364104|87374111	0.037	chr1:128211205|128231467	0.009	chr1:163829133|163888305	0.013		chr1:64034532|64042437	0.064	chr1:110060995|110108955	0.083	chr1:68328068|68349419	0.05
chr10:7798467|7810458	0.057	chr1:123423613|123445321	0.012	chr1:155173986|155191554	0.008		chr1:150406462|150407577	0.037	chr1:190885334|190899571	0.067	chr1:158295426|158295770	0.028		chr1:87364104|87380008	0.778	chr1:129273526|129430814	0.222	chr1:163883383|163888305	0.056		chr1:64078707|64079334	0.072	chr1:110084920|110108955	0.071	chr1:72262173|72264892	0.138
chr10:8298056|8330223	0.114	chr1:123485894|123905176	0.007	chr1:155173986|155197435	0.215		chr1:151476140|151478625	0.038	chr1:191749540|191763671	0.028	chr1:158502048|158520528	0.018		chr1:87364104|87411867	0.038	chr1:129595370|129596180	0.2	chr1:163883383|163900440	0.038		chr1:64550849|64570276	0.036	chr1:110098271|110108955	0.19	chr1:72381619|72383769	0.093
chr10:8780519|8789601	0.216	chr1:123650288|123905176	0.006	chr1:155601454|155624958	0.051		chr1:152844036|152844407	0.091	chr1:192221333|192242037	0.128	chr1:158520444|158580361	0.011		chr1:87416818|87428728	0.03	chr1:130418108|130456906	0.947	chr1:164379359|164403077	0.171		chr1:64550849|64576329	0.111	chr1:118304691|118309866	0.024	chr1:72616508|72626645	0.032
chr10:8780519|8814457	0.135	chr1:123686221|123905176	0.009	chr1:155953154|155962560	0.2		chr1:152854310|152856611	0.022	chr1:192238725|192242037	0.153	chr1:158572952|158580361	0.022		chr1:87420292|87423281	0.043	chr1:130422115|130459773	0.889	chr1:165388658|165429315	0.05		chr1:64550849|64597643	0.016	chr1:118419440|118419918	0.069	chr1:74444413|74456220	0.085
chr10:9581504|9581557	0.462	chr1:123831650|123905176	0.012	chr1:155958561|155962560	0.063		chr1:153073797|153094113	0.009	chr1:192337400|192337829	0.058	chr1:158597157|158612534	0.05		chr1:87486156|87489744	0.002	chr1:130705377|130708201	0.065	chr1:165604610|165608604	0.258		chr1:64566217|64576329	0.029	chr1:118512705|118532085	0.06	chr1:74585384|74585697	0.062
chr10:9798122|9800068	0.194	chr1:124045372|124046891	0.031	chr1:156869441|156901890	0.08		chr1:153469600|153478189	0.033	chr1:192980346|192986882	0.344	chr1:158663995|158684260	0.022		chr1:87880368|87881939	0.052	chr1:130706426|130708201	0.035	chr1:165911288|165913349	0.312		chr1:64883129|64892897	0.07	chr1:118570849|118581463	0.042	chr1:74967500|74968912	0.333
chr10:9825370|9866680	0.04	chr1:124397153|124753316	0.14	chr1:156869441|156907718	0.151		chr1:154561731|154635860	0.006	chr1:194643686|194649638	0.043	chr1:159849986|159852433	0.012		chr1:87915100|87918721	0.042	chr1:131344349|131356905	0.031	chr1:167234692|167237648	0.276		chr1:64921550|64922482	0.03	chr1:119548894|119642658	0.16	chr1:75143369|75145103	0.016
chr10:11178734|11185462	0.268	chr1:124495301|124639139	0.167	chr1:156900586|156907778	0.128		chr1:154700371|154725920	0.054	chr10:3423498|3437299	0.429	chr1:160226485|160231867	0.009		chr1:89604598|89634294	0.023	chr1:131355511|131356905	0.057	chr1:170787346|170819432	0.066		chr1:65257909|65258920	0.058	chr1:119567796|119579077	0.148	chr1:75194841|75196669	0.051
chr10:12436281|12455564	0.129	chr1:124633365|124639139	0.714	chr1:157174143|157179252	0.03		chr1:155173986|155197435	0.274	chr10:4041773|4056861	0.261	chr1:160627215|160702460	0.041		chr1:89627761|89634294	0.049	chr1:132014383|132023838	0.108	chr1:170815423|170819432	0.023		chr1:65262880|65265926	0.036	chr1:119667514|119765922	0.02	chr1:75256843|75258637	0.052
chr10:12439627|12455564	0.091	chr1:124633365|124658992	0.174	chr1:157286731|157299264	0.056		chr1:155187778|155197435	0.016	chr10:5403841|5425760	0.07	chr1:160682041|160740931	0.036		chr1:89663661|89665189	0.009	chr1:132434099|132434487	0.022	chr1:172092245|172099767	0.02		chr1:66322404|66380773	0.003	chr1:119678755|119687766	0.018	chr1:75401055|75402473	0.032
chr10:13801404|13801949	0.068	chr1:124727926|124753316	0.129	chr1:157286731|157391670	0.103		chr1:155601454|155624958	0.056	chr10:5403841|5426275	0.053	chr1:160700712|160702460	0.197		chr1:89663661|89671271	0.057	chr1:132991700|132992225	0.109	chr1:174581916|174593116	0.061		chr1:66362203|66380773	0.01	chr1:119691601|119765922	0.041	chr1:75411286|75415168	0.055
chr10:14004201|14066684	0.064	chr1:124753238|124765957	0.091	chr1:158266462|158295770	0.018		chr1:155846798|155848727	0.067	chr10:7795644|7801969	0.056	chr1:160710147|160740931	0.033		chr1:89834434|89843243	0.041	chr1:132991700|132994583	0.029	chr1:174581916|174612651	0.256		chr1:66471976|66491131	0.033	chr1:119706155|119765922	0.047	chr1:75429060|75429620	0.076
chr10:14004201|14086082	0.119	chr1:124753238|124766147	0.098	chr1:158520444|158580361	0.014		chr1:155953154|155962560	0.154	chr10:7798467|7810458	0.073	chr1:160722133|160740931	0.114		chr1:89888943|89889254	0.01	chr1:133009137|133012711	0.176	chr1:174608382|174612651	0.235		chr1:66483241|66491131	0.019	chr1:119715947|119726096	0.026	chr1:75497008|75514282	0.5
chr10:18089448|18096336	0.209	chr1:125566468|125579327	0.103	chr1:158572952|158580361	0.061		chr1:155958561|155962560	0.14	chr10:8298056|8330223	0.202	chr1:161019484|161020406	0.111		chr1:91084946|91105297	0.049	chr1:133753089|133753749	0.074	chr1:174694187|174699676	0.169		chr1:66483241|66530853	0.006	chr1:119715947|119765922	0.018	chr1:78443635|78463333	0.041
chr10:18603407|18619793	0.034	chr1:125568547|125579327	0.421	chr1:158597157|158612534	0.043		chr1:156059411|156065296	0.148	chr10:8780519|8789601	0.097	chr1:162231654|162313696	0.034		chr1:91093560|91112297	0.046	chr1:134475788|134485913	0.1	chr1:174694187|174744306	0.057		chr1:66521455|66530853	0.095	chr1:119721864|119765922	0.024	chr1:78462306|78463333	0.026
chr10:20023608|20059090	0.088	chr1:127306634|127320765	0.048	chr1:160645308|160702460	0.026		chr1:156869441|156901890	0.058	chr10:8780519|8814457	0.087	chr1:162285997|162313696	0.029		chr1:91384565|91385346	0.05	chr1:134834435|134842733	0.067	chr1:175121728|175153230	0.264		chr1:66554927|66570002	0.006	chr1:119741355|119765922	0.111	chr1:78688237|78690378	0.072
chr10:21928342|21928836	0.129	chr1:127446242|127471575	0.019	chr1:160645308|160740931	0.034		chr1:156869441|156907718	0.096	chr10:9798122|9800068	0.217	chr1:162295552|162313696	0.019		chr1:92141520|92148494	0.218	chr1:136273750|136282881	0.018	chr1:176044835|176090039	0.146		chr1:66590195|66593798	0.03	chr1:119765031|119765922	0.022	chr1:80605791|80606625	0.188
chr10:22705693|22712091	0.108	chr1:127791605|127795317	0.045	chr1:160682041|160702460	0.033		chr1:156869441|156907778	0.163	chr10:10719223|10746791	0.081	chr1:162307868|162313696	0.021		chr1:92148256|92148494	0.107	chr1:139023105|139054621	0.017	chr1:176074414|176090039	0.158		chr1:66724558|66726805	0.035	chr1:119765031|119783589	0.039	chr1:82236636|82237604	0.057
chr10:23798746|23806040	0.131	chr1:127791605|127799553	0.035	chr1:160682041|160724189	0.051		chr1:156900586|156907778	0.104	chr10:11178734|11185462	0.066	chr1:162353520|162355509	0.023		chr1:93016201|93016747	0.003	chr1:139023105|139062971	0.018	chr1:176831057|176888787	0.188		chr1:66762048|66778108	0.079	chr1:121221874|121312325	0.157	chr1:82340319|82342862	0.468
chr10:23798746|23824760	0.067	chr1:127889156|127891096	0.016	chr1:160682041|160740931	0.045		chr1:157174143|157179252	0.057	chr10:11178734|11194369	0.093	chr1:162715392|162716361	0.013		chr1:93097539|93097656	0.2	chr1:139040000|139042043	0.132	chr1:176868212|176888787	0.3		chr1:66762048|66802168	0.12	chr1:121249791|121312325	0.077	chr1:82858356|82895647	0.027
chr10:25220611|25289730	0.465	chr1:127901579|127903837	0.014	chr1:160700712|160702460	0.067		chr1:157286731|157299264	0.072	chr10:12436281|12448092	0.089	chr1:163883383|163888305	0.052		chr1:93313991|93314480	0.25	chr1:139040000|139062971	0.454	chr1:177031650|177067333	0.022		chr1:66762048|66807604	0.091	chr1:121305855|121312325	0.189	chr1:83275618|83280585	0.005
chr10:25267308|25289730	0.2	chr1:128151744|128153399	0.024	chr1:160700712|160724189	0.031		chr1:157286731|157391670	0.075	chr10:12436281|12455564	0.154	chr1:164340729|164347879	0.066		chr1:93420069|93442250	0.012	chr1:139040000|139081273	0.08	chr1:177031650|177248881	0.024		chr1:66772906|66778108	0.067	chr1:121305859|121312325	0.115	chr1:83339535|83384972	0.031
chr10:25993367|25994385	0.085	chr1:128167893|128176956	0.033	chr1:160710147|160740931	0.043		chr1:158572952|158580361	0.038	chr10:13801404|13801949	0.068	chr1:164379359|164403077	0.108		chr1:93421084|93429485	0.01	chr1:139040000|139110485	0.216	chr1:177043775|177067333	0.014		chr1:66772906|66779633	0.094	chr1:123402833|123433085	0.012	chr1:84580656|84585621	0.006
chr10:29196265|29199280	0.019	chr1:128181838|128182212	0.02	chr1:160722133|160740931	0.123		chr1:158597157|158612534	0.037	chr10:14004201|14066684	0.086	chr1:165215757|165228447	0.024		chr1:93497341|93500559	0.014	chr1:139040000|139133761	0.061	chr1:177043775|177097098	0.023		chr1:66772906|66802168	0.272	chr1:123423613|123445321	0.027	chr1:84743094|84747329	0.019
chr10:29221786|29222300	0.051	chr1:128186758|128197097	0.016	chr1:160738896|160740931	0.034		chr1:160645308|160702460	0.048	chr10:14004198|14086082	0.053	chr1:165220099|165228447	0.043		chr1:93714898|93725316	0.127	chr1:139040000|139144000	0.115	chr1:177043775|177131096	0.017		chr1:66772906|66807604	0.092	chr1:125568547|125579327	0.255	chr1:84776317|84786196	0.056
chr10:30722646|30771840	0.068	chr1:128190638|128193756	0.04	chr1:161098263|161099285	0.103		chr1:160700712|160702460	0.067	chr10:17908034|17916032	0.061	chr1:165227505|165228447	0.028		chr1:97645542|97654689	0.09	chr1:139053346|139062971	0.269	chr1:177043775|177248881	0.309		chr1:66773422|66802168	0.024	chr1:127397507|127412260	0.037	chr1:84782827|84794327	0.044
chr10:32329765|32402373	0.067	chr1:128190638|128197097	0.074	chr1:162231654|162313696	0.018		chr1:160700712|160724189	0.03	chr10:18089448|18096336	0.25	chr1:165306178|165321814	0.075		chr1:100050642|100050789	0.034	chr1:139053346|139110485	0.19	chr1:177050038|177248881	0.057		chr1:66801049|66802168	0.211	chr1:127519345|127552804	0.019	chr1:86083147|86085270	0.1
chr10:34008993|34012137	0.095	chr1:128190638|128221703	0.01	chr1:162274488|162313696	0.024		chr1:160710147|160740931	0.044	chr10:20023608|20059090	0.057	chr1:165388658|165429315	0.024		chr1:100050642|100076214	0.057	chr1:139060275|139110485	0.021	chr1:177059334|177248881	0.099		chr1:66801049|66807604	0.182	chr1:127551326|127552804	0.066	chr1:86791416|86821450	0.064
chr10:39894016|39971152	1	chr1:128193460|128221703	0.025	chr1:162285997|162313696	0.03		chr1:160722133|160740931	0.13	chr10:20076482|20094495	0.148	chr1:165420111|165424394	0.02		chr1:100072048|100076214	0.041	chr1:139081173|139110485	0.209	chr1:177067211|177248881	0.037		chr1:68328068|68349419	0.031	chr1:127668224|127668770	0.068	chr1:86973400|86990325	0.066
chr10:40076564|40080807	0.667	chr1:128193460|128223641	0.021	chr1:162353520|162355509	0.062		chr1:162231654|162313696	0.056	chr10:20245270|20250480	0.041	chr1:165604610|165608604	0.222		chr1:100478358|100484866	0.075	chr1:139085883|139110485	0.434	chr1:177078774|177131096	0.009		chr1:69570493|69578047	0.19	chr1:127791605|127799553	0.037	chr1:87364104|87365279	0.03
chr10:40254264|40254464	0.069	chr1:128193460|128231467	0.014	chr1:163883383|163888305	0.085		chr1:162274488|162313696	0.023	chr10:21017913|21058250	0.016	chr1:165911288|165913349	0.294		chr1:105640665|105657850	0.098	chr1:139101968|139144000	0.044	chr1:177078774|177248881	0.258		chr1:72616508|72626645	0.022	chr1:127791605|127803659	0.066	chr1:87364104|87374111	0.077
chr10:40394325|40436212	0.04	chr1:128211205|128223641	0.021	chr1:163883383|163900440	0.033		chr1:162285997|162313696	0.078	chr10:21345077|21354743	0.046	chr1:167234692|167237648	0.136		chr1:105686949|105721415	0.03	chr1:139891510|140118763	1	chr1:177096967|177109738	0.007		chr1:74585384|74585697	0.053	chr1:128151744|128153399	0.114	chr1:87364104|87380008	0.874
chr10:41494519|41507559	0.24	chr1:128211205|128231467	0.014	chr1:164278174|164282537	0.082		chr1:162307868|162313696	0.019	chr10:22664363|22665706	0.235	chr1:167830546|167832894	1		chr1:105691906|105696596	0.029	chr1:139936262|140147825	1	chr1:177096967|177131096	0.013		chr1:74967500|74968912	0.636	chr1:128190638|128223641	0.054	chr1:87364104|87380593	0.111
chr10:42394826|42400399	0.3	chr1:128252203|128269971	0.033	chr1:164340729|164347879	0.333		chr1:162353520|162355509	0.06	chr10:22705693|22712091	0.077	chr1:170318738|170349503	0.028		chr1:106006015|106019905	0.276	chr1:140351208|140383095	0.092	chr1:177096967|177248881	0.066		chr1:75194841|75196669	0.058	chr1:128193460|128223641	0.097	chr1:87403667|87411867	0.042
chr10:42789300|42797733	0.1	chr1:129595370|129596180	0.182	chr1:164379359|164403077	0.114		chr1:163883383|163888305	0.044	chr10:23798746|23806040	0.085	chr1:170747106|170819432	0.026		chr1:106281363|106287116	0.054	chr1:140362949|140383095	0.505	chr1:177102962|177131096	0.007		chr1:75256843|75258637	0.086	chr1:131298332|131310698	0.011	chr1:87416818|87428728	0.095
chr10:43074593|43160844	0.05	chr1:131332117|131356905	0.066	chr1:165388658|165411599	0.036		chr1:163883383|163900440	0.016	chr10:25220611|25289730	0.5	chr1:170787346|170799745	0.025		chr1:106343377|106380422	0.026	chr1:140362949|140450304	0.54	chr1:177102962|177248881	0.277		chr1:75401055|75402473	0.022	chr1:131300393|131333884	0.01	chr1:87880368|87881939	0.158
chr10:43127779|43160844	0.095	chr1:131355511|131356905	0.083	chr1:165420111|165424394	0.044		chr1:164340729|164347879	0.131	chr10:25267308|25289730	0.233	chr1:170787346|170819432	0.072		chr1:106376161|106380422	0.023	chr1:140362949|140484233	0.171	chr1:177109627|177248881	0.009		chr1:75429060|75429620	0.066	chr1:131344349|131356905	0.028	chr1:87915100|87918721	0.065
chr10:43393871|43395692	0.118	chr1:132014383|132023838	0.102	chr1:165604610|165608604	0.29		chr1:164379359|164403077	0.19	chr10:25993367|25994385	0.073	chr1:170815423|170819432	0.024		chr1:109993986|110108955	0.045	chr1:140425193|140431433	0.095	chr1:177130971|177248881	0.014		chr1:78443635|78482363	0.023	chr1:131355511|131356905	0.021	chr1:87931932|87936418	0.029
chr10:43393871|43413547	0.667	chr1:132434099|132434487	0.039	chr1:167234692|167237648	0.198		chr1:164438218|164439356	0.002	chr10:26327687|26352375	0.154	chr1:171135993|171138755	0.019		chr1:110048817|110052968	0.103	chr1:143667625|143677855	0.136	chr1:177272370|177309816	1		chr1:78462306|78463333	0.019	chr1:131411800|131436867	0.015	chr1:89604598|89634294	0.024
chr10:45469037|45476396	0.667	chr1:132991700|132992225	0.058	chr1:168183530|168195883	0.012		chr1:165306178|165310993	0.023	chr10:29221786|29222300	0.051	chr1:172097674|172099767	0.009		chr1:110048817|110108955	0.091	chr1:143677639|143695462	0.037	chr1:177819699|177990061	0.286		chr1:78462306|78465086	0.032	chr1:132052380|132054224	0.133	chr1:89627761|89634294	0.076
chr10:45588380|45590372	0.084	chr1:132991700|132994583	0.037	chr1:170338113|170349503	0.014		chr1:165306178|165321814	0.122	chr10:30547657|30566506	0.154	chr1:172173943|172187460	0.034		chr1:112400996|112404856	0.261	chr1:146682576|146701846	0.061	chr1:177828680|178015984	1		chr1:78466967|78476305	0.03	chr1:132434099|132434487	0.143	chr1:89627761|89671271	0.021
chr10:45588380|45618629	0.077	chr1:133009137|133012711	0.086	chr1:170787346|170799745	0.023		chr1:165388658|165411599	0.015	chr10:30590025|30597805	0.174	chr1:174581916|174612651	0.077		chr1:116412087|116524318	0.039	chr1:151433794|151439580	0.06	chr1:177942855|178141590	0.75		chr1:78471083|78476305	0.031	chr1:132434099|132449975	0.03	chr1:89663661|89671271	0.09
chr10:49404337|49422672	0.029	chr1:133753089|133753749	0.088	chr1:170787346|170819432	0.05		chr1:165420111|165424394	0.058	chr10:30722646|30771840	0.037	chr1:174608382|174612651	0.203		chr1:118419440|118419918	0.041	chr1:151439516|151443326	0.045	chr1:178040309|178122812	0.471		chr1:78688237|78690378	0.026	chr1:132664746|132665587	0.025	chr1:89663661|89726065	0.019
chr10:49523682|49535499	0.039	chr1:134475788|134485913	0.04	chr1:170815423|170819432	0.022		chr1:165420111|165429315	0.03	chr10:32329765|32402373	0.039	chr1:174666643|174791407	0.041		chr1:118523321|118532085	0.033	chr1:152844036|152844407	0.155	chr1:178323134|178325313	0.4		chr1:80269210|80271710	0.009	chr1:132991700|132992225	0.097	chr1:89725961|89743896	0.05
chr10:49523682|49578302	0.025	chr1:134607688|134609059	0.036	chr1:172173943|172187460	0.018		chr1:167225592|167237648	0.105	chr10:39832518|39846913	0.062	chr1:174694187|174699676	0.115		chr1:119548894|119579077	0.129	chr1:154633554|154635860	0.021	chr1:178323134|178336158	0.014		chr1:80269210|80290242	0.012	chr1:132991700|132994583	0.028	chr1:89766306|89789324	0.089
chr10:50604751|50618271	0.091	chr1:134834435|134842733	0.031	chr1:174581916|174612651	0.198		chr1:167234692|167237648	0.146	chr10:40254264|40254464	0.157	chr1:174694187|174719937	0.035		chr1:119567796|119579077	0.294	chr1:154700371|154707351	0.012	chr1:179405283|179411785	0.158		chr1:80276414|80323056	0.013	chr1:133009137|133012711	0.191	chr1:89834434|89843243	0.036
chr10:52544607|52545267	0.412	chr1:135419237|135420353	0.026	chr1:174593061|174612651	0.056		chr1:168183530|168195883	0.018	chr10:41494519|41507559	0.25	chr1:175079546|175084018	0.02		chr1:119667514|119680146	0.021	chr1:155173986|155191554	0.009	chr1:179405283|179423418	0.099		chr1:80304080|80323056	0.023	chr1:133633762|133636056	0.105	chr1:91084946|91105297	0.099
chr10:53674566|53690148	0.387	chr1:136273750|136282881	0.041	chr1:174608382|174612651	0.279		chr1:170787346|170799745	0.038	chr10:42196466|42197901	0.057	chr1:175121728|175122995	0.015		chr1:119667514|119687766	0.031	chr1:155173986|155197435	0.271	chr1:179999362|180040200	0.094		chr1:80510277|80515635	0.087	chr1:133753089|133753749	0.351	chr1:91384565|91385346	0.164
chr10:56123511|56151853	0.231	chr1:136292880|136304456	0.019	chr1:174608382|174647193	0.028		chr1:170787346|170819432	0.087	chr10:42783442|42791291	0.067	chr1:175121728|175153170	0.02		chr1:119667514|119765922	0.031	chr1:155601454|155624958	0.077	chr1:179999362|180117743	0.02		chr1:82340319|82342862	0.211	chr1:134422921|134424922	0.024	chr1:92140159|92148494	0.219
chr10:59083448|59104491	0.226	chr1:138532737|138561785	0.025	chr1:174608386|174612651	0.208		chr1:170815423|170819432	0.019	chr10:42783442|42829039	0.137	chr1:175121728|175153230	0.246		chr1:119691601|119765922	0.069	chr1:155866040|155879118	0.048	chr1:181109160|181123984	0.102		chr1:82858356|82870800	0.019	chr1:134475788|134485913	0.057	chr1:92141520|92148494	0.378
chr10:59130971|59136196	0.108	chr1:139023105|139042043	0.092	chr1:174666643|174719937	0.048		chr1:172173943|172187460	0.027	chr10:43127779|43160844	0.158	chr1:176824752|176878106	0.079		chr1:119706155|119765922	0.034	chr1:155953154|155962560	0.224	chr1:181120355|181123984	0.073		chr1:82858356|82895647	0.041	chr1:134619560|134621022	0.033	chr1:92148256|92148494	0.217
chr10:62447024|62447773	0.222	chr1:139023105|139062971	0.042	chr1:174694187|174699676	0.108		chr1:174581916|174612651	0.128	chr10:43393871|43395692	0.102	chr1:177031650|177067333	0.013		chr1:119715947|119765922	0.035	chr1:155958561|155962560	0.105	chr1:181825622|181832232	0.174		chr1:82870685|82895647	0.039	chr1:134834435|134842733	0.125	chr1:93042085|93046770	0.007
chr10:62746901|62747464	0.154	chr1:139040000|139042043	0.053	chr1:174694187|174719937	0.058		chr1:174593061|174612651	0.095	chr10:43393871|43402627	0.143	chr1:177031650|177248881	0.026		chr1:119715947|119773271	0.038	chr1:156869441|156901890	0.074	chr1:181956394|181961919	0.116		chr1:83339535|83384972	0.021	chr1:134834435|134865960	0.076	chr1:93714898|93725316	0.338
chr10:62753174|62753279	0.083	chr1:139040000|139054621	0.019	chr1:175121728|175122995	0.027		chr1:174608382|174612651	0.183	chr10:43393871|43413547	0.339	chr1:177043775|177067333	0.009		chr1:119741355|119765922	0.199	chr1:156869441|156907718	0.072	chr1:182853957|182858610	0.156		chr1:84754271|84757950	0.025	chr1:134865778|134879745	0.062	chr1:100390467|100446918	0.07
chr10:62776568|62776963	0.128	chr1:139040000|139062971	0.532	chr1:175121728|175153230	0.18		chr1:174694187|174695732	0.053	chr10:45419137|45476396	0.545	chr1:177050038|177109738	0.005		chr1:119765031|119773271	0.019	chr1:156869441|156907778	0.165	chr1:184832576|184841427	0.032		chr1:84763328|84763931	0.042	chr1:135419237|135420353	0.024	chr1:105653104|105656032	0.085
chr10:62832894|62840374	0.25	chr1:139040000|139081273	0.102	chr1:176044835|176090039	0.476		chr1:174694187|174699676	0.086	chr10:45588380|45618629	0.119	chr1:177059334|177248881	0.09		chr1:119773049|119783589	0.075	chr1:156900586|156907778	0.037	chr1:185266901|185267279	0.115		chr1:84776317|84786196	0.037	chr1:136273750|136282881	0.023	chr1:105686949|105721415	0.038
chr10:62832894|62840378	0.476	chr1:139040000|139110485	0.082	chr1:176831057|176878106	0.085		chr1:174694187|174719937	0.031	chr10:45638321|45701024	0.068	chr1:177067211|177248881	0.008		chr1:121217906|121312325	0.045	chr1:157174143|157179252	0.063	chr1:185266901|185272642	0.031		chr1:84776317|84794327	0.023	chr1:136292880|136304456	0.09	chr1:106004100|106019905	0.095
chr10:63289052|63307909	0.212	chr1:139040000|139144000	0.109	chr1:176831057|176888787	0.098		chr1:174694187|174744306	0.048	chr10:49355909|49422672	0.038	chr1:177078774|177109738	0.005		chr1:121249791|121312325	0.047	chr1:157286731|157299264	0.051	chr1:185386246|185397267	0.107		chr1:84782827|84814969	0.036	chr1:136297284|136304456	0.016	chr1:106006015|106019905	0.44
chr10:69892322|69904270	0.006	chr1:139053346|139062971	0.367	chr1:176840285|176878106	0.07		chr1:174698769|174744306	0.04	chr10:49523682|49535499	0.028	chr1:177078774|177248881	0.177		chr1:121254047|121312325	0.069	chr1:157286731|157391670	0.117	chr1:186736116|186739863	0.118		chr1:84912196|84913173	0.2	chr1:139023105|139062971	0.036	chr1:106011702|106019905	0.337
chr10:69994372|69999498	0.068	chr1:139053346|139081273	0.021	chr1:176840285|176919686	0.06		chr1:175121728|175153230	0.264	chr10:49523682|49578302	0.041	chr1:177096967|177109738	0.01		chr1:121305810|121312325	0.028	chr1:157385451|157391670	0.308	chr1:189242887|189258898	0.114		chr1:86083147|86085270	0.069	chr1:139040000|139042043	0.062	chr1:106281363|106287116	0.149
chr10:73282748|73283608	0.667	chr1:139053346|139110485	0.086	chr1:177031650|177067333	0.028		chr1:175149652|175189227	0.018	chr10:50635033|50660726	0.138	chr1:177096967|177131096	0.012		chr1:121305855|121319972	0.078	chr1:158472375|158511122	0.01	chr1:190216582|190218984	1		chr1:86086030|86090190	0.01	chr1:139040000|139054621	0.011	chr1:106343377|106380422	0.075
chr10:73483861|73490249	0.229	chr1:139060275|139110485	0.019	chr1:177031650|177248881	0.053		chr1:176044835|176090039	0.5	chr10:50748806|50767507	0.103	chr1:177096967|177248881	0.038		chr1:123376627|123384332	0.034	chr1:158572952|158580361	0.072	chr1:190808883|190899571	0.055		chr1:86599003|86601188	0.058	chr1:139040000|139062971	0.51	chr1:106376161|106380422	0.045
chr10:74210367|74230380	0.092	chr1:139081173|139110485	0.218	chr1:177043775|177067333	0.012		chr1:176831057|176878106	0.08	chr10:52429193|52436663	0.055	chr1:177102962|177131096	0.025		chr1:123384285|123398628	0.016	chr1:158597157|158612534	0.064	chr1:190844487|190899571	0.064		chr1:86754227|86760389	0.06	chr1:139040000|139081273	0.055	chr1:110048817|110052968	0.042
chr10:74482037|74504808	0.146	chr1:139085883|139110485	0.256	chr1:177043775|177248881	0.279		chr1:176868212|176888787	0.087	chr10:52544607|52545267	0.348	chr1:177102962|177248881	0.173		chr1:123398521|123445321	0.017	chr1:159340283|159340422	0.24	chr1:190868573|190899571	0.078		chr1:86854360|86857374	0.053	chr1:139040000|139110485	0.316	chr1:110048817|110108955	0.086
chr10:75230682|75267589	0.05	chr1:139884107|140108940	0.706	chr1:177050038|177248881	0.039		chr1:177031650|177248881	0.023	chr10:53611352|53626034	0.364	chr1:177109627|177248881	0.006		chr1:123402833|123433085	0.03	chr1:160441823|160472111	0.059	chr1:190871592|190888764	0.132		chr1:87354404|87380008	0.016	chr1:139053346|139062971	0.396	chr1:110060995|110108955	0.093
chr10:75263279|75279961	0.047	chr1:139936262|140147825	1	chr1:177059334|177248881	0.135		chr1:177043775|177067333	0.011	chr10:54014415|54063148	0.068	chr1:177130971|177248881	0.013		chr1:123423613|123445321	0.028	chr1:160645308|160702460	0.021	chr1:190871592|190899571	0.416		chr1:87364104|87365279	0.028	chr1:139053346|139081273	0.03	chr1:110061063|110108955	0.043
chr10:75274017|75279961	0.208	chr1:140351208|140383095	0.023	chr1:177067211|177248881	0.055		chr1:177043775|177097098	0.007	chr10:58983921|59007137	0.087	chr1:177819699|178046997	0.5		chr1:123485894|123905176	0.02	chr1:160682041|160724189	0.054	chr1:190885334|190899571	0.072		chr1:87364104|87374111	0.091	chr1:139053346|139090555	0.017	chr1:110084920|110108955	0.114
chr10:75684292|75700095	0.048	chr1:140362949|140383095	0.398	chr1:177078774|177131096	0.02		chr1:177043775|177131096	0.011	chr10:59083448|59104491	0.2	chr1:177842843|178017741	0.444		chr1:123831650|123905176	0.045	chr1:160700712|160702460	0.081	chr1:190885334|190905118	0.028		chr1:87364104|87380008	0.864	chr1:139053346|139110485	0.188	chr1:110098271|110108955	0.185
chr10:75694715|75700095	0.053	chr1:140362949|140431433	0.107	chr1:177078774|177248881	0.264		chr1:177043775|177248881	0.183	chr10:62776568|62776963	0.099	chr1:177842843|178046997	0.667		chr1:124633365|124639139	0.8	chr1:160722133|160740931	0.092	chr1:191464303|191465550	0.545		chr1:87364104|87380593	0.082	chr1:139060275|139110485	0.067	chr1:118419440|118419918	0.12
chr10:76225288|76226315	0.042	chr1:140362949|140450304	0.509	chr1:177096967|177109738	0.019		chr1:177050038|177067333	0.007	chr10:62780441|62791042	0.083	chr1:178046920|178070553	1		chr1:127384768|127387512	0.021	chr1:160738896|160740931	0.032	chr1:191749540|191763671	0.022		chr1:87364104|87411867	0.026	chr1:139081173|139110485	0.349	chr1:118512705|118532085	0.114
chr10:77356902|77359735	0.033	chr1:140362949|140484233	0.222	chr1:177096967|177131096	0.016		chr1:177050038|177248881	0.017	chr10:62832894|62840378	0.571	chr1:178323134|178325313	0.466		chr1:127909851|127918289	0.011	chr1:162134457|162313696	0.023	chr1:192116269|192120133	0.111		chr1:87364104|87419179	0.034	chr1:139081173|139133761	0.032	chr1:118521827|118525455	0.027
chr10:80715871|80719812	0.03	chr1:140375108|140450304	0.012	chr1:177096967|177248881	0.074		chr1:177059334|177248881	0.114	chr10:63269628|63278465	0.16	chr1:179086324|179094402	0.063		chr1:128151744|128153399	0.041	chr1:162231654|162313696	0.032	chr1:192123539|192126027	0.138		chr1:87378972|87380008	0.011	chr1:139081173|139144000	0.033	chr1:118523321|118532085	0.035
chr10:80833378|80836141	0.057	chr1:140383001|140450304	0.011	chr1:177102962|177131096	0.044		chr1:177067211|177103106	0.005	chr10:63289052|63299239	0.06	chr1:179405283|179411785	0.077		chr1:128167893|128176956	0.036	chr1:162285997|162313696	0.066	chr1:192221333|192242037	0.156		chr1:87403667|87411867	0.104	chr1:139085883|139110485	0.254	chr1:118543102|118548028	0.068
chr10:81308948|81309247	0.006	chr1:140425193|140431433	0.041	chr1:177102962|177248881	0.286		chr1:177067211|177248881	0.027	chr10:63289052|63307909	0.306	chr1:179784090|179786131	0.186		chr1:128174949|128197097	0.019	chr1:162295552|162313696	0.017	chr1:192238725|192242037	0.04		chr1:87416818|87428728	0.102	chr1:139936262|140147825	0.933	chr1:118543102|118552156	0.026
chr10:81420267|81420798	0.141	chr1:140425193|140450304	0.096	chr1:177130971|177248881	0.019		chr1:177078774|177131096	0.022	chr10:69994372|69999498	0.097	chr1:179999362|180024802	0.017		chr1:128181838|128182212	0.023	chr1:162353520|162355509	0.041	chr1:192337400|192337829	0.044		chr1:87880368|87881939	0.142	chr1:143667625|143677855	0.212	chr1:118570849|118581463	0.04
chr10:81487847|81488358	0.033	chr1:140425193|140484233	0.023	chr1:177828680|178015984	1		chr1:177078774|177248881	0.18	chr10:70142579|70175167	0.045	chr1:179999362|180040200	0.025		chr1:128190638|128193756	0.065	chr1:162684055|162691233	0.029	chr1:192980346|192986882	0.327		chr1:87915100|87917994	0.006	chr1:143754045|143771026	0.021	chr1:119548894|119579077	0.2
chr10:81640892|81805523	0.222	chr1:140507700|140518971	0.132	chr1:178323134|178325313	0.574		chr1:177096967|177109738	0.026	chr10:70154708|70175167	0.038	chr1:180024645|180040200	0.016		chr1:128190638|128197097	0.048	chr1:163825688|163829295	0.008	chr1:194643686|194649638	0.05		chr1:87915100|87918721	0.091	chr1:143759943|143760466	0.025	chr1:119567796|119579077	0.476
chr10:82368571|82383844	0.357	chr1:140584019|140596059	0.04	chr1:179043737|179050378	0.066		chr1:177096967|177131096	0.009	chr10:70167002|70175167	0.04	chr1:180031505|180040200	0.013		chr1:128193460|128221703	0.014	chr1:163883383|163888305	0.096	chr10:3423501|3437299	0.667		chr1:87915100|87921681	0.013	chr1:143794277|143802233	0.044	chr1:119667514|119765922	0.03
chr10:83558598|83564537	0.091	chr1:143667625|143677855	0.252	chr1:179289275|179289872	0.667		chr1:177096967|177248881	0.029	chr10:73282748|73283608	0.857	chr1:181120355|181123984	0.062		chr1:128193460|128223641	0.04	chr1:163883383|163900440	0.032	chr10:4015514|4018599	0.267		chr1:87931932|87936418	0.009	chr1:150406462|150407577	0.164	chr1:119675549|119692909	0.011
chr10:84947412|84948020	0.211	chr1:143667625|143699322	0.061	chr1:179405283|179411785	0.186		chr1:177102962|177131096	0.026	chr10:75245079|75261957	0.067	chr1:181930678|181961919	0.023		chr1:128211205|128223641	0.02	chr1:164278174|164282537	0.11	chr10:4041773|4056861	0.4		chr1:89512664|89514742	0.214	chr1:150428120|150429545	0.037	chr1:119706155|119765481	0.022
chr10:88400652|88414598	0.053	chr1:150406462|150407577	0.084	chr1:179970882|180040200	0.024		chr1:177102962|177248881	0.219	chr10:75263279|75279961	0.056	chr1:181956394|181961919	0.227		chr1:128211205|128231467	0.017	chr1:164340729|164347879	0.103	chr10:5403841|5425760	0.02		chr1:89604598|89634294	0.041	chr1:151420100|151423605	0.125	chr1:119706155|119765922	0.082
chr10:88411916|88419560	0.053	chr1:151350981|151351905	0.024	chr1:179999362|180040200	0.062		chr1:177130971|177248881	0.024	chr10:75684292|75700095	0.092	chr1:182853957|182858610	0.11		chr1:128252203|128262957	0.019	chr1:164340729|164403077	0.061	chr10:5403841|5426275	0.088		chr1:89627761|89634294	0.065	chr1:151476140|151478625	0.056	chr1:119707776|119773271	0.018
chr10:89068100|89088293	0.211	chr1:151476140|151478625	0.088	chr1:180024645|180040200	0.02		chr1:178323134|178325313	0.383	chr10:75684292|75717698	0.053	chr1:184943206|184945000	0.08		chr1:129595370|129596180	0.25	chr1:164379359|164403077	0.17	chr10:5841272|5862662	0.033		chr1:89663661|89671271	0.129	chr1:153469600|153478189	0.03	chr1:119715947|119765922	0.039
chr10:89112791|89125224	0.37	chr1:151980426|152006767	0.034	chr1:181109160|181123984	0.053		chr1:178437402|178475891	0.148	chr10:76797795|76800914	0.095	chr1:185266901|185267279	0.141		chr1:129613110|129629046	0.167	chr1:165215757|165228447	0.031	chr10:8780519|8789601	0.225		chr1:89725961|89743896	0.038	chr1:153482742|153483872	0.011	chr1:119715947|119773271	0.021
chr10:89774080|89787285	0.045	chr1:152844036|152844407	0.109	chr1:181120355|181123984	0.108		chr1:179999362|180024802	0.014	chr10:79930635|79932078	0.5	chr1:185386246|185397267	0.124		chr1:130418108|130456906	0.933	chr1:165220099|165228447	0.067	chr10:8780519|8814457	0.222		chr1:89743728|89766464	0.011	chr1:153667825|153671818	0.003	chr1:119721864|119765481	0.011
chr10:89775939|89780024	0.071	chr1:154633554|154635860	0.031	chr1:181187606|181198944	0.015		chr1:179999362|180040200	0.033	chr10:79978392|79978475	0.048	chr1:186736116|186739863	0.111		chr1:130422115|130459773	1	chr1:165388658|165399868	0.023	chr10:8814241|8850491	0.053		chr1:89766306|89789324	0.071	chr1:154561731|154635860	0.024	chr1:119721864|119765922	0.026
chr10:89787105|89794624	0.066	chr1:154700371|154725920	0.043	chr1:181956394|181961919	0.229		chr1:179999362|180061883	0.009	chr10:80712112|80715179	0.024	chr1:189242887|189258898	0.11		chr1:131332117|131356905	0.036	chr1:165388658|165411599	0.017	chr10:9581468|9581557	0.286		chr1:89834434|89843243	0.058	chr1:154633554|154635860	0.043	chr1:119721864|119773271	0.014
chr10:90042546|90077142	0.057	chr1:155173986|155197435	0.324	chr1:182853957|182858610	0.094		chr1:180031505|180040200	0.016	chr10:80766163|80771366	0.095	chr1:190146952|190162313	0.127		chr1:131344349|131356905	0.042	chr1:165388658|165429315	0.026	chr10:9778021|9800068	0.062		chr1:91093560|91107390	0.044	chr1:154633554|154725920	0.015	chr1:119741355|119765481	0.047
chr10:90049816|90077142	0.274	chr1:155564657|155567681	0.05	chr1:183135355|183135876	0.276		chr1:180072345|180074692	0.017	chr10:81532396|81533406	0.017	chr1:190216582|190218968	0.286		chr1:131355511|131356905	0.067	chr1:165411464|165429315	0.044	chr10:9789363|9800068	0.079		chr1:91093560|91112297	0.028	chr1:154700371|154725920	0.163	chr1:119741355|119765922	0.229
chr10:90069468|90077142	0.53	chr1:155601454|155624958	0.066	chr1:184832576|184841427	0.023		chr1:180733166|180738637	0.063	chr10:81662923|81821514	1	chr1:190834006|190899571	0.112		chr1:132014383|132019466	0.054	chr1:165420111|165429315	0.046	chr10:9798122|9800068	0.298		chr1:91376318|91381972	0.012	chr1:154725451|154725920	0.038	chr1:119765031|119773271	0.028
chr10:90069468|90163304	0.06	chr1:155601454|155677234	0.035	chr1:184919310|184945000	0.018		chr1:181449970|181459401	0.013	chr10:81719245|81878155	1	chr1:190844487|190899571	0.127		chr1:132014383|132023838	0.149	chr1:165604610|165608604	0.235	chr10:9798122|9838160	0.026		chr1:91376318|91385346	0.019	chr1:154799248|154799698	0.016	chr1:119765031|119783589	0.028
chr10:90895099|90923602	0.051	chr1:155909204|155922500	0.132	chr1:184943206|184945000	0.058		chr1:181956394|181961919	0.129	chr10:81727873|81885848	1	chr1:190871592|190871951	0.036		chr1:132057716|132059358	0.037	chr1:165875382|165931727	0.138	chr10:9825370|9838160	0.027		chr1:91384565|91385346	0.115	chr1:155173986|155197435	0.32	chr1:119773049|119783589	0.025
chr10:90914696|90923602	0.033	chr1:155940717|155962560	0.078	chr1:185266901|185267279	0.056		chr1:182853957|182858610	0.112	chr10:82368571|82383844	0.333	chr1:190871592|190888764	0.047		chr1:132434099|132434487	0.047	chr1:165911288|165913349	0.075	chr10:10126519|10151500	0.4		chr1:92029955|92030196	0.04	chr1:155187778|155197435	0.028	chr1:121217906|121312325	0.068
chr10:90914693|90941512	0.012	chr1:155953154|155962560	0.125	chr1:185386246|185397267	0.088		chr1:185266901|185267279	0.061	chr10:82368571|82400986	0.286	chr1:190871592|190899571	0.427		chr1:132582995|132588310	0.016	chr1:167234692|167237648	0.182	chr10:10719223|10733285	0.056		chr1:92140159|92148494	0.154	chr1:155191429|155197435	0.034	chr1:121221874|121312325	0.161
chr10:90914696|90948672	0.022	chr1:155958561|155962560	0.098	chr1:186736116|186739863	0.082		chr1:185386246|185397267	0.109	chr10:83506598|83512437	0.462	chr1:190885334|190899571	0.1		chr1:132991700|132992225	0.063	chr1:168183530|168195883	0.033	chr10:10719223|10746791	0.029		chr1:92141520|92148494	0.495	chr1:155601454|155624958	0.125	chr1:121236765|121312325	0.069
chr10:90921296|90948672	0.012	chr1:156869441|156901890	0.044	chr1:189242887|189258898	0.099		chr1:186736116|186739863	0.154	chr10:83558598|83564537	0.062	chr1:191749540|191763671	0.013		chr1:133009137|133012711	0.211	chr1:170747106|170819432	0.019	chr10:10733159|10746791	0.118		chr1:92148256|92148494	0.188	chr1:155953154|155962560	0.188	chr1:121249791|121312325	0.232
chr10:92075170|92136690	0.778	chr1:156869441|156907718	0.215	chr1:190844487|190899571	0.132		chr1:187558662|187579245	1	chr10:84947412|84948020	0.092	chr1:192116269|192120133	0.175		chr1:133066212|133074858	0.03	chr1:170787346|170794770	0.024	chr10:11178734|11185462	0.122		chr1:93016190|93016775	0.003	chr1:155958561|155962560	0.113	chr1:121254047|121312325	0.065
chr10:92075513|92136690	0.182	chr1:156869441|156907778	0.212	chr1:190871592|190888764	0.079		chr1:188983010|188997335	0.021	chr10:88400652|88414598	0.075	chr1:192116269|192130460	0.122		chr1:133649849|133651015	0.5	chr1:170787346|170799745	0.027	chr10:12421597|12455564	0.06		chr1:93016394|93016744	0.009	chr1:156869441|156888030	0.056	chr1:121305810|121312325	0.036
chr10:92815881|92821131	0.667	chr1:156900586|156907778	0.171	chr1:190871592|190899571	0.43		chr1:189242887|189258898	0.135	chr10:88411916|88419560	0.09	chr1:192123539|192126027	0.212		chr1:133753089|133753749	0.059	chr1:170787346|170819432	0.074	chr10:12436281|12455564	0.233		chr1:93016397|93016759	0.003	chr1:156869441|156901890	0.068	chr1:121305855|121312325	0.072
chr10:92829653|92878612	0.471	chr1:157174143|157179252	0.031	chr1:190885334|190899571	0.172		chr1:190146952|190162313	0.132	chr10:89068100|89088293	0.154	chr1:192221333|192242037	0.114		chr1:134607688|134609059	0.042	chr1:170815423|170819432	0.027	chr10:12439627|12455564	0.08		chr1:93016394|93016779	0.008	chr1:156869441|156907778	0.121	chr1:121305859|121312325	0.097
chr10:93221587|93239043	0.016	chr1:157230039|157299264	0.031	chr1:190966203|190966985	0.8		chr1:190216582|190218968	0.182	chr10:89068100|89125224	0.162	chr1:192238725|192242037	0.044		chr1:134834435|134842733	0.051	chr1:171135993|171138755	0.022	chr10:14004201|14004275	0.035		chr1:93313991|93314480	0.667	chr1:156869441|156918175	0.098	chr1:121319597|121319972	0.08
chr10:93235438|93236963	0.016	chr1:157286731|157299264	0.092	chr1:191008368|191012242	0.462		chr1:190216582|190218984	0.286	chr10:89112791|89125224	0.222	chr1:192337400|192337829	0.043		chr1:134834435|134865960	0.013	chr1:171135993|171145812	0.01	chr10:14004201|14011215	0.077		chr1:93437094|93442250	0.022	chr1:156900586|156907778	0.244	chr1:123376627|123384332	0.02
chr10:94906465|94922770	0.082	chr1:157286731|157391670	0.19	chr1:191749540|191763671	0.015		chr1:190844487|190899571	0.094	chr10:89772587|89782740	0.026	chr1:192431776|192434919	0.063		chr1:134875965|134879745	0.02	chr1:172092245|172099767	0.016	chr10:14004201|14066684	0.114		chr1:93497341|93500559	0.014	chr1:157174143|157179252	0.095	chr1:123384285|123398628	0.04
chr10:98968694|98979901	0.006	chr1:158295426|158295770	0.029	chr1:192116269|192120133	0.083		chr1:190871592|190871951	0.021	chr10:89787105|89794624	0.075	chr1:192980346|192986882	0.28		chr1:135419237|135420353	0.019	chr1:174581916|174612651	0.135	chr10:14004201|14086082	0.116		chr1:93714898|93725316	0.16	chr1:157286731|157299264	0.042	chr1:123402833|123433085	0.03
chr10:98979704|98991202	0.007	chr1:158572952|158580361	0.035	chr1:192123539|192126027	0.205		chr1:190871592|190888764	0.103	chr10:90042546|90077142	0.06	chr1:194643686|194649638	0.031		chr1:135532349|135537299	0.033	chr1:174593061|174612651	0.045	chr10:18089448|18096336	0.4		chr1:97645542|97654689	0.211	chr1:158502048|158511122	0.039	chr1:123423613|123445321	0.029
chr10:105303594|105323637	0.167	chr1:158597157|158602064	0.013	chr1:192221333|192242037	0.116		chr1:190871592|190899571	0.464	chr10:90049816|90077142	0.364	chr10:3423501|3437299	0.444		chr1:135746722|135746849	0.016	chr1:174608382|174612651	0.107	chr10:18092845|18094908	0.219		chr1:97645861|97654689	0.041	chr1:158572952|158580361	0.083	chr1:123748140|123752213	0.571
chr10:106800737|106819557	0.024	chr1:158597157|158612534	0.022	chr1:192238725|192242037	0.027		chr1:190885334|190899571	0.125	chr10:90069468|90077142	0.667	chr10:4028395|4035318	0.105		chr1:136292880|136304456	0.023	chr1:174694187|174695732	0.038	chr10:20434465|20443369	0.014		chr1:100141174|100164239	0.051	chr1:158597157|158612534	0.07	chr1:125568547|125574747	0.158
chr10:108240105|108251008	0.029	chr1:160226485|160231867	0.016	chr1:192238725|192277090	0.018		chr1:191454047|191496385	0.75	chr10:90069468|90163304	0.167	chr10:5403841|5425760	0.035		chr1:139023105|139062971	0.044	chr1:174694187|174699676	0.081	chr10:21017913|21058250	0.018		chr1:105640665|105649407	0.114	chr1:159849986|159868285	0.039	chr1:125568547|125579327	0.316
chr10:108583874|108636673	0.004	chr1:160627215|160645401	0.031	chr1:192337400|192337829	0.079		chr1:191749540|191763671	0.03	chr10:90895099|90923602	0.061	chr10:5403841|5426275	0.095		chr1:139040000|139042043	0.031	chr1:174694187|174744306	0.044	chr10:22705693|22712091	0.167		chr1:105640665|105657850	0.167	chr1:160226485|160231867	0.026	chr1:127306634|127307016	0.029
chr10:108583874|108642398	0.004	chr1:160627215|160740931	0.031	chr1:192413017|192418935	0.018		chr1:192116269|192130460	0.158	chr10:90914696|90923602	0.024	chr10:6935175|6956132	0.098		chr1:139040000|139062971	0.473	chr1:175089419|175122995	0.021	chr10:22707589|22712091	0.035		chr1:105725649|105726466	0.022	chr1:160388013|160392223	0.083	chr1:127519345|127552804	0.048
chr10:108583874|108691063	0.004	chr1:160682041|160702460	0.037	chr1:192966106|192986882	0.5		chr1:192123539|192126027	0.094	chr10:90914696|90948672	0.058	chr10:7152864|7154485	0.174		chr1:139040000|139081273	0.074	chr1:175121728|175153230	0.299	chr10:25220611|25289730	0.714		chr1:106004100|106019905	0.185	chr1:160627215|160645401	0.07	chr1:127551326|127552804	0.03
chr10:108627253|108642398	0.002	chr1:160682041|160710213	0.039	chr1:192980346|192986882	0.426		chr1:192221333|192242037	0.17	chr10:92075170|92136690	0.727	chr10:7701610|7706042	0.114		chr1:139040000|139090555	0.047	chr1:175149652|175270913	0.036	chr10:25267308|25289730	0.346		chr1:106006015|106019905	0.328	chr1:160627215|160710213	0.019	chr1:127668224|127668770	0.029
chr10:108627253|108691063	0.002	chr1:160700712|160702460	0.164	chr1:194643686|194649638	0.021		chr1:192238725|192242037	0.025	chr10:92075513|92136690	0.133	chr10:7795644|7801969	0.033		chr1:139040000|139110485	0.195	chr1:176044835|176090039	0.185	chr10:26302653|26352375	0.1		chr1:106011702|106019905	0.116	chr1:160627215|160724189	0.075	chr1:127889156|127891096	0.021
chr10:108831106|108831171	0.002	chr1:160700712|160710213	0.021	chr10:4015514|4018599	0.082		chr1:192337400|192337829	0.079	chr10:93221587|93239043	0.028	chr10:7798467|7810458	0.033		chr1:139040000|139133761	0.039	chr1:176824752|176878106	0.12	chr10:26327687|26352375	0.214		chr1:106281363|106287116	0.12	chr1:160627215|160740931	0.037	chr1:127919568|127928121	0.051
chr10:109727831|109742678	0.029	chr1:160700712|160740931	0.05	chr10:4028395|4035318	0.186		chr1:192980346|192986882	0.379	chr10:95989562|95990465	0.085	chr10:8298056|8330223	0.096		chr1:139040000|139144000	0.139	chr1:176831057|176878106	0.087	chr10:29221786|29222300	0.078		chr1:106281363|106319015	0.039	chr1:160645308|160702460	0.016	chr1:127924728|127928121	0.031
chr10:109751432|109770324	0.017	chr1:160722133|160740931	0.176	chr10:4301020|4310320	0.8		chr1:194643686|194649638	0.028	chr10:98968694|98969124	0.004	chr10:8298056|8390931	0.062		chr1:139053346|139062971	0.29	chr1:176831057|176888787	0.108	chr10:30722646|30771840	0.145		chr1:106343377|106380422	0.018	chr1:160645308|160724189	0.024	chr1:128151744|128153399	0.2
chr10:109764518|109765006	0.044	chr1:160939995|160955979	0.041	chr10:4418259|4418631	0.286		chr1:194786567|194807671	0.019	chr10:98979704|98991202	0.004	chr10:8780519|8789601	0.132		chr1:139053346|139081273	0.039	chr1:176853764|176878106	0.044	chr10:32232370|32402373	0.077		chr1:109993986|110108955	0.015	chr1:160682041|160710213	0.029	chr1:128167893|128197097	0.045
chr10:109816254|109824681	0.078	chr1:161853715|161862302	0.1	chr10:5309235|5318493	0.021		chr10:3423501|3437299	0.667	chr10:108583874|108636673	0.009	chr10:8780519|8814457	0.11		chr1:139053346|139090555	0.017	chr1:176868212|176888787	0.127	chr10:32329765|32402373	0.046		chr1:110048817|110052968	0.028	chr1:160682041|160724189	0.089	chr1:128193460|128223641	0.084
chr10:109816254|109841818	0.045	chr1:162231654|162313696	0.048	chr10:5403841|5426275	0.164		chr10:4028395|4035318	0.316	chr10:108627253|108642398	0.009	chr10:9778021|9800068	0.023		chr1:139053346|139110485	0.063	chr1:177031650|177248881	0.02	chr10:39894016|39971152	0.889		chr1:110048817|110085173	0.019	chr1:160682041|160740931	0.038	chr1:128211205|128223641	0.035
chr10:109816254|109853534	0.026	chr1:162274488|162313696	0.023	chr10:5436739|5443235	0.03		chr10:5061389|5075947	0.01	chr10:108627253|108691063	0.003	chr10:9798122|9800068	0.247		chr1:139060275|139110485	0.019	chr1:177043775|177067333	0.03	chr10:40394325|40436212	0.03		chr1:110048817|110108955	0.023	chr1:160700712|160702460	0.13	chr1:128252203|128256237	0.027
chr10:109880535|109883686	0.034	chr1:162285997|162313696	0.084	chr10:5841272|5862662	0.018		chr10:5072037|5075947	0.01	chr10:108690884|108902315	0.004	chr10:9825370|9838160	0.036		chr1:139081173|139110485	0.218	chr1:177043775|177097098	0.009	chr10:40466638|40469955	0.028		chr1:110060995|110108955	0.14	chr1:160700712|160724189	0.091	chr1:130682149|130684070	0.8
chr10:109903062|109903863	0.027	chr1:162295552|162313696	0.035	chr10:6935175|6956132	0.103		chr10:5403841|5426275	0.11	chr10:109727831|109760528	0.063	chr10:9835834|9866680	0.014		chr1:139081173|139144000	0.027	chr1:177043775|177131096	0.009	chr10:42789300|42797733	0.121		chr1:110084920|110108955	0.073	chr1:160722133|160740931	0.09	chr1:131319525|131349676	0.015
chr10:110216702|110217110	0.085	chr1:162307868|162313696	0.019	chr10:6935187|6956132	0.108		chr10:7798467|7810458	0.11	chr10:109764518|109765006	0.043	chr10:9841871|9866680	0.022		chr1:139085883|139102093	0.016	chr1:177043775|177248881	0.289	chr10:43127779|43160844	0.12		chr1:110098271|110108955	0.22	chr1:160738896|160740931	0.059	chr1:131325088|131356905	0.016
chr10:110216702|110272828	0.088	chr1:162353520|162355509	0.117	chr10:7152864|7154485	0.188		chr10:8298056|8307487	0.068	chr10:109816254|109824681	0.111	chr10:10719223|10746791	0.062		chr1:139085883|139110485	0.304	chr1:177050038|177248881	0.033	chr10:43393871|43395692	0.071		chr1:118304691|118309866	0.02	chr1:161098263|161099285	0.053	chr1:131332117|131356905	0.016
chr10:114444679|114487006	0.146	chr1:163883383|163888305	0.071	chr10:7640045|7640815	0.02		chr10:8298056|8330223	0.134	chr10:110216702|110217110	0.071	chr10:10733159|10782794	0.02		chr1:139085883|139144000	0.043	chr1:177059334|177248881	0.133	chr10:43393871|43413547	0.714		chr1:118419440|118419918	0.11	chr1:161853715|161859504	0.051	chr1:131344349|131356905	0.066
chr10:114444679|114518196	0.105	chr1:163883383|163900440	0.017	chr10:7795644|7801969	0.056		chr10:8780519|8789601	0.133	chr10:115328036|115331000	1	chr10:11178734|11185462	0.119		chr1:139101968|139144000	0.033	chr1:177067211|177248881	0.02	chr10:44319460|44347074	0.1		chr1:118521827|118525455	0.035	chr1:161856821|161862302	0.061	chr1:131355511|131356905	0.033
chr10:114486706|114518196	0.063	chr1:164278174|164282537	0.066	chr10:8780519|8789601	0.152		chr10:8780519|8814457	0.119	chr10:116517317|116549105	0.043	chr10:12436281|12455564	0.093		chr1:139133671|139144000	0.052	chr1:177078774|177248881	0.258	chr10:45419137|45420708	0.211		chr1:118521827|118532085	0.037	chr1:162231654|162313696	0.013	chr1:131411800|131436867	0.019
chr10:115406353|115406898	0.061	chr1:164340729|164347879	0.161	chr10:8780519|8814457	0.108		chr10:9581404|9581557	0.4	chr10:116517317|116549175	0.159	chr10:12439627|12455564	0.092		chr1:140362949|140383095	0.595	chr1:177096967|177109738	0.017	chr10:45419137|45476396	0.273		chr1:118523321|118532085	0.048	chr1:162274488|162313696	0.017	chr1:132052380|132054224	0.141
chr10:116517317|116549175	0.115	chr1:164379359|164403077	0.103	chr10:9778021|9800068	0.059		chr10:9581502|9581557	0.118	chr10:116527827|116549175	0.034	chr10:13801404|13801949	0.12		chr1:140362949|140450304	0.356	chr1:177096967|177131096	0.014	chr10:45469037|45476396	0.267		chr1:118539266|118543346	0.032	chr1:162285997|162313696	0.056	chr1:132429434|132434487	0.045
chr10:117099943|117102198	0.068	chr1:165350884|165357546	0.018	chr10:9798122|9800068	0.312		chr10:9798122|9800068	0.16	chr10:116937397|116939476	0.053	chr10:14004201|14004275	0.034		chr1:140362949|140484233	0.095	chr1:177096967|177248881	0.077	chr10:45588380|45590372	0.038		chr1:118539266|118590549	0.025	chr1:162295552|162313696	0.017	chr1:132434099|132434487	0.105
chr10:117355935|117367988	0.145	chr1:165388658|165392232	0.015	chr10:9798122|9838160	0.021		chr10:9835834|9843361	0.016	chr10:116937397|116939481	0.088	chr10:14004201|14066684	0.073		chr1:140425193|140431433	0.035	chr1:177102962|177131096	0.006	chr10:45588380|45618629	0.212		chr1:118543102|118548028	0.052	chr1:162353520|162355509	0.084	chr1:132449312|132449975	0.072
chr10:119019055|119019107	1	chr1:165388658|165429315	0.035	chr10:9835834|9866680	0.029		chr10:10733159|10746791	0.043	chr10:117099943|117102198	0.125	chr10:14004201|14076962	0.059		chr1:140425193|140450304	0.116	chr1:177102962|177248881	0.27	chr10:45588380|45652738	0.077		chr1:118551087|118552156	0.031	chr1:163817842|163865537	0.016	chr1:132489588|132490585	0.195
chr10:119929901|119945171	0.431	chr1:165420111|165429315	0.046	chr10:11178734|11185462	0.118		chr10:10848450|10848847	0.308	chr10:117355935|117367988	0.144	chr10:14004201|14086082	0.177		chr1:140584019|140596059	0.097	chr1:177109627|177248881	0.005	chr10:49355909|49422672	0.023		chr1:118570849|118581463	0.074	chr1:163825688|163829295	0.02	chr1:132603798|132605585	0.015
chr10:120825108|120852092	0.286	chr1:165474954|165479578	0.017	chr10:12421597|12455564	0.023		chr10:11151613|11152268	0.038	chr10:119929901|119945171	0.337	chr10:14066583|14086082	0.017		chr1:143667625|143677855	0.164	chr1:177130971|177248881	0.012	chr10:49404337|49422672	0.028		chr1:119567796|119579077	0.483	chr1:163883383|163888305	0.12	chr1:132664746|132665587	0.021
chr10:120947204|120952255	0.146	chr1:165604610|165608604	0.261	chr10:12436281|12455564	0.175		chr10:11178734|11185462	0.04	chr10:119938244|119945171	0.058	chr10:14139385|14143954	0.01		chr1:143667625|143686011	0.027	chr1:177767655|177784998	0.042	chr10:49523682|49535499	0.075		chr1:119599005|119609286	0.286	chr1:163883383|163900440	0.047	chr1:132991700|132992225	0.149
chr10:121288880|121306883	0.09	chr1:167078537|167088619	0.095	chr10:12436281|12465242	0.047		chr10:12436281|12448092	0.079	chr10:120035351|120038793	0.095	chr10:18089448|18096336	0.22		chr1:143754045|143771026	0.019	chr1:177842843|178122812	0.214	chr10:49523682|49578302	0.031		chr1:119667514|119765922	0.026	chr1:164278174|164282537	0.085	chr1:132991700|132994583	0.055
chr10:121294589|121302122	0.019	chr1:167227732|167237648	0.107	chr10:12439627|12455564	0.105		chr10:12436281|12455564	0.137	chr10:120947204|120952255	0.133	chr10:18092845|18094908	0.071		chr1:150406462|150407577	0.054	chr1:177942855|178141590	0.8	chr10:50604751|50660726	0.109		chr1:119691601|119722036	0.009	chr1:164379359|164403077	0.143	chr1:133009137|133012714	0.301
chr10:121925816|121931509	0.235	chr1:167234692|167237648	0.152	chr10:12621191|12688427	0.093		chr10:12439627|12455564	0.053	chr10:121288880|121306883	0.104	chr10:20024885|20046484	0.051		chr1:152844036|152844407	0.113	chr1:178040309|178046997	0.2	chr10:50635033|50660726	0.073		chr1:119691601|119765922	0.017	chr1:165220099|165228447	0.059	chr1:133753089|133753749	0.316
chr10:122904092|122920845	0.037	chr1:170149271|170166948	0.022	chr10:13801404|13801949	0.135		chr10:12475271|12486654	0.079	chr10:121925816|121931509	0.194	chr10:20067829|20082468	0.189		chr1:152846119|152856611	0.016	chr1:178040309|178122812	0.387	chr10:50748806|50767507	0.333		chr1:119706155|119707901	0.013	chr1:165350884|165357546	0.045	chr1:134422921|134424922	0.027
chr10:123146794|123181800	0.03	chr1:170207114|170208749	0.013	chr10:14004201|14066684	0.096		chr10:13801404|13801949	0.041	chr10:122622301|122650433	0.667	chr10:21017913|21058250	0.018		chr1:152854310|152856611	0.036	chr1:178077455|178141590	0.087	chr10:52284103|52290923	0.5		chr1:119706155|119765922	0.062	chr1:165388658|165392232	0.034	chr1:134475788|134487742	0.038
chr10:125228218|125233585	0.063	chr1:170787346|170819432	0.036	chr10:14004201|14086082	0.12		chr10:14004201|14004275	0.014	chr10:122904092|122920845	0.048	chr10:21345077|21354743	0.07		chr1:153073797|153094113	0.012	chr1:178323134|178325313	0.367	chr10:52429193|52436663	0.085		chr1:119715947|119773271	0.022	chr1:165388658|165399868	0.066	chr1:134485718|134487168	0.057
chr10:125294595|125302081	0.071	chr1:170815423|170819432	0.042	chr10:14032304|14066684	0.016		chr10:14004201|14066684	0.117	chr10:123146794|123181800	0.043	chr10:22664363|22665706	0.073		chr1:153665836|153671818	0.006	chr1:179043737|179050378	0.028	chr10:52544607|52545267	0.294		chr1:119721864|119765922	0.058	chr1:165388658|165420224	0.038	chr1:134607688|134609059	0.109
chr10:125294595|125341850	0.114	chr1:171135993|171145812	0.024	chr10:14055392|14066684	0.024		chr10:14004201|14086082	0.118	chr10:123163593|123181800	0.031	chr10:22705693|22712091	0.071		chr1:154633554|154635860	0.007	chr1:179043737|179094402	0.065	chr10:53611352|53626034	0.261		chr1:119741355|119765481	0.019	chr1:165388658|165429315	0.046	chr1:134619560|134621022	0.059
chr10:127230569|127231064	0.035	chr1:172097674|172099767	0.022	chr10:14066583|14086082	0.038		chr10:14055392|14086082	0.16	chr10:125294595|125302081	0.16	chr10:25220611|25289730	0.622		chr1:154700371|154707346	0.016	chr1:179086324|179094402	0.038	chr10:53674566|53690148	0.279		chr1:119741355|119765922	0.152	chr1:165411464|165429315	0.047	chr1:134834435|134842733	0.13
chr10:127476520|127485570	0.01	chr1:172173943|172187460	0.022	chr10:17908034|17916032	0.094		chr10:14066583|14066684	0.014	chr10:125294595|125341850	0.056	chr10:25267308|25289730	0.424		chr1:154700371|154707351	0.021	chr1:179405283|179423418	0.053	chr10:53689951|53699343	0.063		chr1:119741355|119783589	0.014	chr1:165420111|165424394	0.065	chr1:134834435|134865960	0.035
chr10:127481693|127485570	0.011	chr1:174581916|174612651	0.148	chr10:18089448|18096336	0.219		chr10:14066583|14086082	0.021	chr11:3140137|3153498	0.146	chr10:25441573|25443954	0.032		chr1:154700371|154725920	0.019	chr1:179784090|179786131	0.069	chr10:53694695|53699343	0.089		chr1:119765031|119765922	0.022	chr1:165420111|165429315	0.071	chr1:134896343|134902508	0.056
chr10:127790816|127812949	1	chr1:174581916|174666704	0.054	chr10:18092845|18094908	0.141		chr10:18089448|18096336	0.193	chr11:3641211|3645523	0.024	chr10:25993367|25994385	0.13		chr1:155173986|155191554	0.006	chr1:179961044|180094491	0.011	chr10:54014415|54030794	0.061		chr1:119765031|119773271	0.031	chr1:165604610|165608604	0.359	chr1:135271529|135277537	0.101
chr10:128207298|128208667	0.066	chr1:174608382|174612651	0.236	chr10:18603407|18619793	0.016		chr10:18092845|18094908	0.03	chr11:4517741|4531305	0.188	chr10:29196265|29199280	0.027		chr1:155173986|155193325	0.012	chr1:179999362|180040200	0.091	chr10:59083448|59136196	0.098		chr1:119765031|119783589	0.018	chr1:165911288|165913349	0.286	chr1:135419237|135420353	0.02
chr10:128358334|128358533	0.017	chr1:174608382|174647193	0.047	chr10:18660597|18665013	0.024		chr10:20019558|20100197	0.069	chr11:4527836|4531305	0.056	chr10:29221786|29222300	0.043		chr1:155173986|155197435	0.235	chr1:179999362|180106152	0.022	chr10:59130971|59136196	0.167		chr1:119773049|119783589	0.015	chr1:167234692|167237648	0.214	chr1:136273750|136282881	0.021
chr11:3140137|3153498	0.098	chr1:174694187|174695732	0.062	chr10:20019558|20046484	0.083		chr10:20023608|20059090	0.047	chr11:4799861|4820493	0.045	chr10:32329765|32402373	0.033		chr1:155187778|155197435	0.006	chr1:180024645|180040200	0.023	chr10:59166504|59192815	0.25		chr1:121221874|121312325	0.08	chr1:170147996|170166948	0.14	chr1:136292880|136304456	0.08
chr11:4803678|4820493	0.078	chr1:174694187|174699676	0.123	chr10:20023608|20059090	0.085		chr10:20118145|20118583	0.096	chr11:4803678|4820493	0.061	chr10:33996667|34012137	0.091		chr1:155324314|155345654	0.028	chr1:180733166|180736850	0.049	chr10:60042121|60064408	0.15		chr1:121236765|121312325	0.197	chr1:170149271|170166948	0.127	chr1:137488209|137489268	1
chr11:6113243|6125561	0.016	chr1:175078189|175153230	0.011	chr10:20023608|20100197	0.057		chr10:20245270|20250480	0.018	chr11:4808257|4820493	0.059	chr10:39783143|39806983	0.045		chr1:155601454|155624958	0.092	chr1:180733166|180738637	0.056	chr10:62437434|62441246	0.128		chr1:121305810|121312325	0.094	chr1:170156924|170166948	0.043	chr1:139023105|139042043	0.038
chr11:6193154|6193476	0.04	chr1:175121728|175122995	0.011	chr10:20124952|20132208	0.037		chr10:21017913|21058250	0.014	chr11:4816082|4820493	0.043	chr10:40254264|40254464	0.085		chr1:155615867|155624958	0.027	chr1:181449970|181459401	0.025	chr10:62447024|62447773	0.16		chr1:121305855|121312325	0.105	chr1:170787346|170794770	0.036	chr1:139023105|139054621	0.012
chr11:6311009|6317080	0.089	chr1:175121728|175153230	0.273	chr10:20245270|20250480	0.021		chr10:21041186|21058250	0.009	chr11:6193154|6193476	0.077	chr10:40394325|40436212	0.062		chr1:155953154|155961187	0.048	chr1:181905469|181961919	0.046	chr10:62776568|62776963	0.23		chr1:121305859|121312325	0.102	chr1:170787346|170799745	0.044	chr1:139040000|139042043	0.036
chr11:6313788|6317080	0.035	chr1:175149652|175189227	0.012	chr10:20434465|20443369	0.148		chr10:21307780|21309093	0.258	chr11:6311009|6317080	0.104	chr10:40466638|40469955	0.048		chr1:155953154|155962560	0.252	chr1:181956394|181961919	0.148	chr10:62832894|62840378	0.379		chr1:121319597|121319972	0.053	chr1:170787346|170819432	0.031	chr1:139040000|139054621	0.019
chr11:7078888|7109112	0.011	chr1:176044835|176090039	0.632	chr10:20979380|20988684	0.015		chr10:22705693|22712091	0.078	chr11:6313788|6317080	0.016	chr10:41494519|41507559	0.286		chr1:155958561|155962560	0.107	chr1:182853957|182858610	0.182	chr10:63289052|63299239	0.09		chr1:123376627|123384332	0.026	chr1:170815423|170819432	0.06	chr1:139040000|139062971	0.534
chr11:7137273|7139189	0.008	chr1:176824752|176831182	0.108	chr10:21928342|21928836	0.146		chr10:25220611|25289730	0.563	chr11:7078888|7109112	0.047	chr10:42783442|42791291	0.047		chr1:156629853|156631429	0.036	chr1:183135355|183135876	0.25	chr10:63289052|63307909	0.521		chr1:123384285|123398628	0.045	chr1:172092245|172099767	0.043	chr1:139040000|139081273	0.071
chr11:11700205|11707904	0.4	chr1:176824752|176878106	0.132	chr10:22705693|22712091	0.042		chr10:25267308|25289730	0.4	chr11:7078888|7130403	0.007	chr10:42789300|42797733	0.228		chr1:156869441|156901890	0.07	chr1:184925816|184945000	0.022	chr10:69904198|69932496	0.007		chr1:123402833|123433085	0.015	chr1:172173943|172187460	0.125	chr1:139040000|139110485	0.368
chr11:12343744|12378359	0.103	chr1:176824752|176888787	0.143	chr10:25220611|25289730	0.529		chr10:25441573|25443954	0.065	chr11:7137273|7139189	0.004	chr10:43074593|43160844	0.151		chr1:156869441|156907718	0.102	chr1:184943206|184945000	0.031	chr10:69904198|69959072	0.007		chr1:123423613|123486125	0.008	chr1:174581916|174612651	0.104	chr1:139040000|139144000	0.167
chr11:19998120|20008477	0.294	chr1:176831057|176878106	0.065	chr10:25267308|25289730	0.222		chr10:25993367|25994385	0.137	chr11:8518199|8519570	0.095	chr10:43127779|43160844	0.108		chr1:156869441|156907778	0.146	chr1:185258498|185267279	0.03	chr10:69994372|69999498	0.038		chr1:125416256|125418304	0.211	chr1:174593061|174612651	0.042	chr1:139053346|139062971	0.429
chr11:19998120|20018189	0.065	chr1:176831057|176919686	0.114	chr10:25993367|25994385	0.148		chr10:26327687|26352375	0.263	chr11:12256145|12378359	0.2	chr10:43393871|43395692	0.133		chr1:156900586|156907778	0.159	chr1:185266901|185267279	0.147	chr10:73282748|73283608	0.857		chr1:125568547|125579327	0.448	chr1:174608382|174612651	0.202	chr1:139053346|139081273	0.027
chr11:20703711|20709746	0.031	chr1:176868212|176874698	0.043	chr10:26313847|26318453	0.138		chr10:29196265|29199280	0.013	chr11:19998120|20008477	0.34	chr10:43393871|43413547	0.494		chr1:157163703|157179252	0.021	chr1:185386246|185397267	0.132	chr10:73483861|73490249	0.444		chr1:127306634|127307016	0.02	chr1:174694187|174699676	0.226	chr1:139053346|139110485	0.173
chr11:20703711|20712315	0.03	chr1:176868212|176888787	0.169	chr10:26327687|26352375	0.163		chr10:29221786|29222300	0.046	chr11:19998120|20018189	0.061	chr10:43921387|43936091	0.15		chr1:157174143|157179252	0.034	chr1:186736116|186739863	0.141	chr10:74210367|74230380	0.12		chr1:127306634|127320765	0.035	chr1:174694187|174744306	0.056	chr1:139053346|139144000	0.023
chr11:20725685|20727639	0.198	chr1:177031650|177067333	0.014	chr10:29221786|29222300	0.024		chr10:30547657|30566506	0.085	chr11:20703711|20712315	0.032	chr10:43928323|43936091	0.146		chr1:157286731|157299264	0.044	chr1:188043334|188066457	0.118	chr10:74482037|74504808	0.333		chr1:127519345|127519754	0.025	chr1:175089419|175122995	0.023	chr1:139060275|139110485	0.015
chr11:21263199|21278060	0.204	chr1:177031650|177248881	0.089	chr10:30698130|30704680	0.026		chr10:30722646|30771840	0.127	chr11:20725685|20727639	0.147	chr10:45419137|45476396	1		chr1:157286731|157391670	0.11	chr1:189242887|189258898	0.119	chr10:75230682|75248644	0.094		chr1:127519345|127552804	0.046	chr1:175121728|175122995	0.027	chr1:139081173|139110485	0.402
chr11:21711462|21724636	0.121	chr1:177043775|177059462	0.01	chr10:30722646|30771840	0.088		chr10:30771720|30771840	0.041	chr11:21136046|21148425	0.035	chr10:45588380|45618629	0.04		chr1:158502048|158520528	0.013	chr1:189256568|189258898	0.021	chr10:75245079|75261957	0.09		chr1:127551326|127552804	0.019	chr1:175121728|175153170	0.021	chr1:139085883|139110485	0.332
chr11:22053432|22068506	0.118	chr1:177043775|177067333	0.024	chr10:32329765|32402373	0.065		chr10:32329765|32402373	0.052	chr11:21263199|21278060	0.227	chr10:45638321|45701024	0.027		chr1:158520444|158580361	0.014	chr1:190146952|190162313	0.19	chr10:75274017|75279961	0.308		chr1:127668224|127668770	0.048	chr1:175121728|175153230	0.494	chr1:139139381|139144000	0.089
chr11:22169035|22173006	0.035	chr1:177043775|177097098	0.011	chr10:33996667|34012137	0.1		chr10:36985127|36989288	0.02	chr11:21263199|21300318	0.075	chr10:45652588|45671526	0.05		chr1:158572952|158580361	0.029	chr1:190216582|190218968	0.444	chr10:75694715|75700095	0.163		chr1:127668651|127673097	0.055	chr1:175121728|175189227	0.035	chr1:139890226|140112606	1
chr11:23382554|23401578	0.029	chr1:177043775|177131096	0.009	chr10:34008993|34012137	0.053		chr10:36991757|36993884	0.026	chr11:21271704|21278060	0.158	chr10:45652588|45686733	0.063		chr1:158597157|158612534	0.03	chr1:190834006|190844602	0.063	chr10:75712135|75713631	0.16		chr1:127791605|127799553	0.026	chr1:176044835|176090010	0.028	chr1:139891510|140118763	1
chr11:26397746|26434500	0.244	chr1:177043775|177248881	0.294	chr10:34299129|34300951	0.004		chr10:39832518|39846913	0.089	chr11:21689568|21712071	0.087	chr10:45676381|45686733	0.03		chr1:158691459|158691625	0.012	chr1:190844487|190899571	0.141	chr10:76225288|76226315	0.069		chr1:127791605|127803659	0.049	chr1:176044835|176090039	0.233	chr1:143667625|143677855	0.225
chr11:26422408|26459836	0.143	chr1:177050038|177131096	0.012	chr10:36991757|36993884	0.018		chr10:40254264|40254464	0.088	chr11:21689568|21724636	0.089	chr10:49355909|49422672	0.026		chr1:160226485|160231867	0.025	chr1:190871592|190871951	0.025	chr10:76797795|76800914	0.078		chr1:127889156|127891096	0.017	chr1:176074414|176090039	0.017	chr1:143667625|143691476	0.054
chr11:26534211|26550075	0.333	chr1:177059334|177131096	0.007	chr10:39832518|39846913	0.111		chr10:40394325|40436212	0.039	chr11:22053432|22068506	0.326	chr10:49404337|49422672	0.024		chr1:160441823|160472111	0.026	chr1:190871592|190888764	0.07	chr10:77323156|77323407	0.286		chr1:127889156|127925441	0.026	chr1:176074439|176090039	0.027	chr1:143754045|143771026	0.026
chr11:28434081|28505430	0.179	chr1:177059334|177248881	0.113	chr10:40076564|40080807	0.5		chr10:40466638|40469955	0.057	chr11:22137838|22151892	0.061	chr10:49523682|49535499	0.04		chr1:160627215|160645401	0.023	chr1:190871592|190899571	0.457	chr10:77354525|77359735	0.045		chr1:127903672|127909950	0.024	chr1:176946108|176955923	0.075	chr1:143759943|143760466	0.029
chr11:29400184|29430252	0.046	chr1:177067211|177248881	0.033	chr10:40394325|40436212	0.028		chr10:41494519|41507559	0.571	chr11:23354845|23401578	0.03	chr10:49523682|49578302	0.024		chr1:160627215|160740931	0.036	chr1:190885334|190899571	0.14	chr10:80712112|80715179	0.019		chr1:127909851|127915720	0.021	chr1:177031650|177067333	0.026	chr1:146682576|146701846	0.077
chr11:29461711|29482741	0.091	chr1:177078774|177131096	0.029	chr10:41494519|41507559	0.353		chr10:41498362|41507559	0.48	chr11:23381225|23393961	0.046	chr10:49649880|49650420	0.267		chr1:160682041|160702460	0.06	chr1:190966203|190966985	0.571	chr10:80766163|80771366	0.16		chr1:128151744|128153399	0.178	chr1:177043775|177059462	0.037	chr1:146682576|146751991	0.058
chr11:29482109|29498612	0.083	chr1:177078774|177248881	0.23	chr10:41521918|41524145	0.048		chr10:42196466|42197901	0.068	chr11:23401453|23405953	0.041	chr10:50617712|50660726	0.056		chr1:160682041|160740931	0.048	chr1:191344977|191346904	0.258	chr10:80803583|80803888	0.176		chr1:128181838|128182164	0.042	chr1:177043775|177067333	0.029	chr1:146746480|146751991	0.062
chr11:29530581|29544410	0.2	chr1:177096967|177109738	0.013	chr10:42783442|42829039	0.025		chr10:42783442|42797733	0.047	chr11:23707523|23725574	0.4	chr10:50617712|50690249	0.067		chr1:160700712|160702460	0.106	chr1:191464303|191465550	1	chr10:80833378|80836141	0.018		chr1:128193460|128223641	0.121	chr1:177043775|177131096	0.018	chr1:150406462|150407577	0.262
chr11:29705535|29708770	0.084	chr1:177096967|177131096	0.013	chr10:42789300|42797733	0.18		chr10:42789300|42791291	0.049	chr11:26397746|26434500	0.627	chr10:50748806|50767507	0.104		chr1:160700712|160724189	0.021	chr1:191749540|191763671	0.017	chr10:81308948|81309247	0.028		chr1:128211205|128223641	0.021	chr1:177043775|177248881	0.171	chr1:150428120|150429545	0.06
chr11:31055458|31061586	0.65	chr1:177096967|177248881	0.052	chr10:43074593|43160844	0.091		chr10:42789300|42797733	0.165	chr11:28434081|28439089	0.137	chr10:52284103|52290923	0.133		chr1:160700712|160740931	0.037	chr1:192116269|192120133	0.069	chr10:81726618|81902915	0.667		chr1:130418108|130456906	1	chr1:177050038|177131096	0.016	chr1:151433794|151439580	0.095
chr11:31055458|31064087	0.25	chr1:177102962|177131096	0.013	chr10:43127779|43160844	0.128		chr10:43074593|43160844	0.059	chr11:28434081|28505430	0.083	chr10:52429193|52436663	0.069		chr1:160710147|160740931	0.029	chr1:192116269|192130460	0.15	chr10:81747116|81905665	0.571		chr1:130682149|130684073	0.571	chr1:177059334|177109738	0.011	chr1:151435728|151443326	0.094
chr11:32287203|32300212	0.667	chr1:177102962|177248881	0.251	chr10:43157908|43160844	0.123		chr10:43127779|43160844	0.138	chr11:29400184|29430252	0.135	chr10:52544607|52545267	0.242		chr1:160722133|160740931	0.07	chr1:192123539|192126027	0.077	chr10:82368571|82383844	0.55		chr1:131325088|131356905	0.01	chr1:177059334|177131096	0.033	chr1:151439516|151443326	0.086
chr11:35776086|35777820	0.061	chr1:177130971|177248881	0.028	chr10:43393871|43395692	0.081		chr10:43393871|43395692	0.185	chr11:29422540|29430252	0.065	chr10:53674566|53690148	0.225		chr1:160738896|160740931	0.022	chr1:192221333|192242037	0.119	chr10:82709009|82739265	0.2		chr1:131332117|131356905	0.05	chr1:177059334|177248881	0.087	chr1:151442587|151454051	0.071
chr11:36106719|36385328	0.018	chr1:177828680|178015984	0.909	chr10:43393871|43413547	0.582		chr10:43393871|43413547	0.618	chr11:29482109|29498612	0.047	chr10:53694695|53699343	0.08		chr1:161853715|161859504	0.035	chr1:192221333|192277090	0.028	chr10:83254783|83283869	0.188		chr1:131344349|131349676	0.035	chr1:177067211|177248881	0.032	chr1:151476140|151478625	0.061
chr11:41967534|41976686	0.021	chr1:177842843|178018072	0.4	chr10:45469037|45476396	0.625		chr10:45419137|45476396	0.8	chr11:29498409|29504311	0.057	chr10:56123511|56151853	0.15		chr1:161853715|161862302	0.068	chr1:192238725|192242037	0.043	chr10:84947412|84948020	0.106		chr1:131344349|131356905	0.067	chr1:177078774|177109738	0.009	chr1:151980426|152006767	0.038
chr11:42626544|42628473	0.022	chr1:177942855|178141590	1	chr10:45588380|45590372	0.029		chr10:45469037|45476396	0.6	chr11:29705535|29708770	0.091	chr10:59083448|59104491	0.156		chr1:162231654|162313696	0.027	chr1:192238725|192277090	0.034	chr10:85143016|85157194	0.136		chr1:131355511|131356905	0.021	chr1:177078774|177131096	0.027	chr1:153073797|153094113	0.009
chr11:43704534|43705477	0.533	chr1:178122760|178156801	0.364	chr10:45588380|45618629	0.058		chr10:45588380|45618629	0.069	chr11:29777003|29785755	0.066	chr10:59130971|59136196	0.107		chr1:162285997|162313696	0.039	chr1:192413017|192434919	0.019	chr10:88411916|88419560	0.082		chr1:132014383|132023838	0.107	chr1:177078774|177248881	0.129	chr1:153469600|153478189	0.016
chr11:43704534|43705567	0.154	chr1:178323134|178325313	0.59	chr10:45618498|45652738	0.038		chr10:45618498|45652738	0.059	chr11:29848815|29906331	0.111	chr10:59166504|59178857	0.162		chr1:162307868|162313696	0.014	chr1:192716957|192727478	0.5	chr10:88809082|88810085	0.154		chr1:132052380|132054224	0.141	chr1:177096967|177109738	0.082	chr1:153482742|153483872	0.028
chr11:48979039|49039818	1	chr1:179043737|179050378	0.082	chr10:45670346|45686733	0.062		chr10:45638321|45701024	0.04	chr11:30219579|30219772	0.007	chr10:59192166|59192815	0.2		chr1:162353520|162355509	0.037	chr1:192930478|192986882	0.2	chr10:89068100|89088293	0.128		chr1:132434099|132434487	0.157	chr1:177096967|177248881	0.054	chr1:153665836|153671818	0.006
chr11:49212695|49215390	0.044	chr1:179043737|179094402	0.1	chr10:49404337|49422672	0.026		chr10:49101128|49244443	0.045	chr11:31055458|31061586	0.315	chr10:59727957|59740822	0.043		chr1:162715392|162716361	0.007	chr1:192980346|192986882	0.333	chr10:89772587|89794624	0.132		chr1:132528286|132528611	0.065	chr1:177102962|177109738	0.008	chr1:154561731|154635860	0.013
chr11:49212695|49215945	0.359	chr1:179086324|179094402	0.054	chr10:49523682|49578302	0.054		chr10:49355909|49422672	0.031	chr11:35824396|35827466	0.039	chr10:61527060|61548215	0.074		chr1:163825688|163829295	0.006	chr1:192980346|193027017	0.115	chr10:89774080|89787285	0.034		chr1:132991700|132992225	0.088	chr1:177102962|177131096	0.033	chr1:154561731|154701370	0.018
chr11:49212695|49221785	0.296	chr1:179405283|179411785	0.109	chr10:50748806|50767507	0.25		chr10:49523682|49535499	0.035	chr11:36039707|36052022	0.025	chr10:62776568|62776963	0.077		chr1:163829133|163888305	0.011	chr1:195018601|195024406	0.03	chr10:89787105|89794624	0.059		chr1:132991700|132994583	0.095	chr1:177102962|177248881	0.159	chr1:154561731|154787230	0.028
chr11:50297058|50301054	0.006	chr1:179784090|179786131	0.063	chr10:52261727|52290923	0.133		chr10:49523682|49578302	0.057	chr11:36068318|36106865	0.024	chr10:62832894|62840378	0.525		chr1:163865439|163888305	0.013	chr10:4028395|4035318	0.167	chr10:90042546|90077142	0.195		chr1:133009137|133012714	0.277	chr1:177130971|177248881	0.015	chr1:154633554|154635860	0.04
chr11:50299129|50301054	0.006	chr1:179999362|180040200	0.044	chr10:52429193|52436663	0.07		chr10:50635033|50660726	0.073	chr11:41967534|41976686	0.014	chr10:63289052|63307909	0.505		chr1:163883383|163888305	0.058	chr10:4041773|4056861	0.105	chr10:90049816|90077142	0.368		chr1:133753089|133753749	0.283	chr1:177427336|177430211	0.333	chr1:154700371|154725920	0.137
chr11:50817809|50928659	0.178	chr1:180031505|180040200	0.009	chr10:52544607|52545267	0.176		chr10:50637908|50660726	0.053	chr11:43704534|43705477	0.6	chr10:67034599|67039577	0.049		chr1:163883383|163900440	0.037	chr10:5056377|5075947	0.005	chr10:90069468|90077142	0.487		chr1:134352355|134355716	0.075	chr1:177828680|178015984	1	chr1:154725451|154725920	0.126
chr11:51271800|51273626	0.091	chr1:180178577|180179284	0.056	chr10:53674566|53690148	0.447		chr10:50748806|50767507	0.097	chr11:45883710|45895129	0.053	chr10:68186026|68243229	0.111		chr1:164379359|164403077	0.218	chr10:5061389|5075947	0.015	chr10:90069468|90163304	0.128		chr1:134422921|134424922	0.011	chr1:178070529|178122812	0.5	chr1:154799248|154799698	0.045
chr11:51729452|51734661	0.538	chr1:180733166|180738637	0.122	chr10:53689951|53699343	0.114		chr10:50767091|50767507	0.062	chr11:46221336|46224205	0.006	chr10:69808416|69824416	0.009		chr1:165220099|165228447	0.051	chr10:5143150|5146316	0.013	chr10:90069472|90077142	0.306		chr1:134463827|134487168	0.049	chr1:178323134|178325313	0.605	chr1:155173986|155191554	0.021
chr11:53068540|53072516	0.044	chr1:181109160|181123984	0.122	chr10:56123511|56151853	0.167		chr10:50767091|50770383	0.108	chr11:48979039|49039818	0.857	chr10:69994372|69999498	0.059		chr1:165333289|165357546	0.011	chr10:5403841|5425760	0.012	chr10:90895099|90897426	0.03		chr1:134475788|134483853	0.027	chr1:178323134|178329407	0.014	chr1:155173986|155197435	0.423
chr11:53162535|53168320	0.071	chr1:181120355|181123984	0.094	chr10:59083448|59104491	0.109		chr10:52284103|52290923	0.261	chr11:49212695|49215945	0.182	chr10:70142579|70154836	0.119		chr1:165339885|165357546	0.013	chr10:5403841|5426275	0.089	chr10:90895099|90923602	0.052		chr1:134475788|134485913	0.056	chr1:178434009|178437486	0.174	chr1:155187778|155197435	0.06
chr11:53265924|53267118	0.019	chr1:181449970|181459401	0.024	chr10:60004795|60013774	0.111		chr10:52544607|52545267	0.222	chr11:50299129|50301054	0.005	chr10:70448758|70477272	0.031		chr1:165350884|165357546	0.017	chr10:5841272|5862662	0.023	chr10:90895099|90948672	0.016		chr1:134485718|134487168	0.052	chr1:178434009|178455888	0.421	chr1:155601454|155624958	0.109
chr11:53368660|53375633	0.024	chr1:181825622|181832232	0.108	chr10:60042121|60064408	0.121		chr10:53674566|53690148	0.208	chr11:50301758|50308929	0.01	chr10:70448758|70498949	0.047		chr1:165388658|165392232	0.01	chr10:6828885|6830497	0.051	chr10:90897247|90948672	0.008		chr1:134619560|134621022	0.04	chr1:178678826|178679359	0.283	chr1:155615867|155624958	0.043
chr11:53583815|53594387	0.027	chr1:181930678|181961919	0.043	chr10:60126997|60131117	0.003		chr10:53933492|54014495	0.035	chr11:50304326|50308929	0.004	chr10:73282748|73283608	0.5		chr1:165388658|165411599	0.017	chr10:6935187|6956132	0.067	chr10:90914696|90923602	0.066		chr1:134834435|134842733	0.174	chr1:179043737|179050378	0.071	chr1:155928113|155962560	0.036
chr11:53979465|54007871	0.571	chr1:181956394|181961919	0.276	chr10:61527060|61548215	0.073		chr10:53994247|54030794	0.043	chr11:50307470|50310867	0.008	chr10:75131021|75145462	0.015		chr1:165392139|165420224	0.013	chr10:7140319|7154485	0.138	chr10:90914696|90941512	0.012		chr1:134834435|134865960	0.045	chr1:179043737|179094402	0.111	chr1:155940717|155962560	0.078
chr11:54543579|54568496	0.421	chr1:182853957|182858610	0.129	chr10:62776568|62776963	0.168		chr10:54014415|54030794	0.035	chr11:51716439|51731905	0.16	chr10:75230682|75248644	0.077		chr1:165411464|165424394	0.049	chr10:7152864|7154485	0.162	chr10:90914693|90948672	0.094		chr1:134865778|134879745	0.107	chr1:179086324|179094402	0.044	chr1:155953154|155953767	0.031
chr11:58854260|58869006	0.182	chr1:183135355|183135876	0.231	chr10:62832894|62840374	0.364		chr10:56064474|56173984	0.136	chr11:51729452|51734661	0.182	chr10:75245079|75261957	0.031		chr1:165420111|165424394	0.018	chr10:7798467|7810458	0.036	chr10:91158748|91166069	0.086		chr1:134872807|134879745	0.027	chr1:179289275|179289872	0.778	chr1:155953154|155962560	0.309
chr11:59054162|59054425	0.5	chr1:183395910|183397893	0.167	chr10:62832894|62840378	0.533		chr10:56123511|56151853	0.171	chr11:52113120|52121051	0.009	chr10:75245079|75279961	0.042		chr1:165420111|165429315	0.053	chr10:8298056|8330223	0.121	chr10:92075170|92136690	0.529		chr1:135304430|135309198	0.154	chr1:179373960|179377799	0.25	chr1:155958561|155962560	0.132
chr11:59421525|59438513	0.008	chr1:184832576|184841427	0.025	chr10:63287519|63288009	0.113		chr10:56123511|56155818	0.105	chr11:52113120|52121970	0.007	chr10:75274017|75279961	0.218		chr1:165422856|165429315	0.029	chr10:8780519|8789601	0.236	chr10:92103706|92136690	0.2		chr1:135419237|135420353	0.012	chr1:179377683|179380605	0.167	chr1:156013318|156023187	0.08
chr11:60258856|60275002	0.011	chr1:184943206|184945000	0.029	chr10:63289052|63307909	0.391		chr10:56123511|56162212	0.345	chr11:53368660|53380672	0.041	chr10:75684292|75700095	0.092		chr1:165604610|165608604	0.182	chr10:8780519|8814457	0.14	chr10:92133223|92136690	0.078		chr1:135584555|135585355	0.148	chr1:179405283|179411785	0.124	chr1:156869441|156901890	0.09
chr11:60270318|60275002	0.06	chr1:185240660|185246740	0.038	chr10:67157907|67189849	0.063		chr10:58983921|59007137	0.113	chr11:53537154|53537915	0.006	chr10:75712135|75713631	0.056		chr1:165911288|165913349	0.054	chr10:9798122|9800068	0.242	chr10:92868723|92878612	0.308		chr1:136273750|136282881	0.031	chr1:179405283|179423418	0.065	chr1:156869441|156907718	0.167
chr11:60270318|60280283	0.008	chr1:185266901|185267279	0.13	chr10:69994372|69999498	0.062		chr10:59083448|59104491	0.138	chr11:54543579|54564005	0.143	chr10:76225288|76226315	0.021		chr1:167078537|167088619	0.116	chr10:9841871|9866680	0.034	chr10:93208172|93218089	0.016		chr1:136292880|136304456	0.039	chr1:179762545|179788339	0.078	chr1:156869441|156907778	0.264
chr11:60517148|60517538	1	chr1:185266901|185272642	0.021	chr10:70142579|70154836	0.054		chr10:59166504|59178857	0.125	chr11:54543579|54568496	0.457	chr10:76511020|76512568	0.044		chr1:167234692|167237648	0.295	chr10:10733159|10746791	0.041	chr10:93221587|93239043	0.03		chr1:136297284|136304456	0.015	chr1:179784090|179786131	0.045	chr1:156900586|156907778	0.234
chr11:61532518|61535383	0.02	chr1:185386246|185397267	0.158	chr10:70154708|70175167	0.044		chr10:59166504|59192815	0.174	chr11:57217772|57229025	0.003	chr10:76797795|76800914	0.04		chr1:170149271|170166948	0.037	chr10:10733159|10782794	0.028	chr10:93235438|93236963	0.02		chr1:139023105|139062971	0.046	chr1:179999362|180040200	0.061	chr1:157174143|157179252	0.09
chr11:62146306|62161910	0.156	chr1:186736116|186739863	0.154	chr10:73282748|73283608	0.719		chr10:59599928|59600693	0.308	chr11:58854260|58869006	0.56	chr10:77354525|77359735	0.063		chr1:170747106|170819432	0.018	chr10:10848450|10848847	0.4	chr10:94718852|94750659	0.09		chr1:139040000|139042043	0.069	chr1:179999362|180074692	0.016	chr1:157286731|157299264	0.045
chr11:62147568|62161910	0.103	chr1:187304330|187322354	0.082	chr10:73483861|73490249	0.308		chr10:61105422|61112290	0.091	chr11:59421525|59438513	0.006	chr10:79815185|79815844	0.085		chr1:170787346|170799745	0.032	chr10:11178734|11185462	0.127	chr10:94725647|94786847	0.063		chr1:139040000|139062971	0.485	chr1:180024645|180040200	0.027	chr1:157286731|157391670	0.143
chr11:62151870|62161910	0.189	chr1:188983010|188997335	0.019	chr10:74151116|74326204	0.222		chr10:61527060|61548215	0.051	chr11:60258856|60275002	0.028	chr10:79860824|79862047	0.095		chr1:170787346|170819432	0.038	chr10:11492073|11492170	0	chr10:94748941|94750659	0.099		chr1:139040000|139081273	0.099	chr1:180031505|180040200	0.04	chr1:158572952|158580361	0.13
chr11:62283597|62292218	0.209	chr1:189242887|189258898	0.272	chr10:74185274|74230380	0.17		chr10:62776568|62776963	0.067	chr11:60258856|60280283	0.015	chr10:80712112|80715179	0.009		chr1:170787346|170835040	0.036	chr10:11492129|11492170	0	chr10:98914760|98968803	0.007		chr1:139040000|139090555	0.018	chr1:180093944|180117743	0.009	chr1:158597157|158612534	0.092
chr11:62383161|62391033	0.065	chr1:190146952|190162313	0.261	chr10:74210367|74230380	0.2		chr10:62832894|62840374	0.154	chr11:60270318|60275002	0.02	chr10:80715871|80719812	0.009		chr1:171135993|171145812	0.012	chr10:12413936|12455564	0.009	chr10:98968694|98969124	0.004		chr1:139040000|139110485	0.262	chr1:180109154|180114114	0.019	chr1:159849986|159850545	0.029
chr11:62419598|62423067	0.02	chr1:190798652|190810121	0.039	chr10:74482037|74504808	0.256		chr10:62832894|62840378	0.311	chr11:60747866|60749589	0.2	chr10:80766163|80771366	0.069		chr1:171173444|171174320	0.001	chr10:12421597|12455564	0.027	chr10:98979704|98991202	0.006		chr1:139040000|139144000	0.149	chr1:181114083|181123984	0.044	chr1:159849986|159852433	0.029
chr11:62419598|62438515	0.043	chr1:190844487|190899571	0.105	chr10:74486208|74504808	0.154		chr10:63287519|63288009	0.067	chr11:61519487|61523193	0.014	chr10:81662923|81821514	1		chr1:172092245|172099767	0.021	chr10:12436281|12455564	0.22	chr10:99023047|99023388	0.003		chr1:139053346|139062971	0.466	chr1:181120355|181123984	0.088	chr1:160226485|160231867	0.053
chr11:65053099|65075210	0.045	chr1:190871592|190871951	0.012	chr10:75230682|75267589	0.042		chr10:63289052|63299239	0.073	chr11:62146306|62156640	0.054	chr10:81719245|81878155	0.857		chr1:174581916|174612651	0.18	chr10:12439627|12455564	0.127	chr10:99144235|99156351	0.667		chr1:139053346|139081273	0.053	chr1:181825622|181832232	0.075	chr1:160226485|160247569	0.038
chr11:65706984|65712297	0.058	chr1:190871592|190885427	0.008	chr10:75245079|75261957	0.043		chr10:63289052|63307909	0.382	chr11:62146306|62161910	0.17	chr10:81727873|81885848	0.444		chr1:174581916|174666704	0.044	chr10:13801404|13801949	0.062	chr10:103137107|103146293	1		chr1:139053346|139110485	0.23	chr1:181828712|181831734	0.067	chr1:160627215|160645401	0.089
chr11:65735192|65775765	0.083	chr1:190871592|190888764	0.087	chr10:75245079|75279961	0.061		chr10:67034599|67039577	0.043	chr11:62147568|62161910	0.146	chr10:81821127|81978774	0.8		chr1:174608382|174612651	0.136	chr10:14004201|14066684	0.123	chr10:105303594|105323637	0.211		chr1:139053346|139144000	0.052	chr1:181956394|181961919	0.198	chr1:160627215|160710213	0.015
chr11:65756269|65775765	0.042	chr1:190871592|190899571	0.475	chr10:75261794|75279961	0.061		chr10:67157907|67189849	0.031	chr11:62151870|62161910	0.19	chr10:82368571|82383844	0.27		chr1:174608382|174647193	0.029	chr10:14004201|14086082	0.165	chr10:105369950|105370778	0.3		chr1:139060275|139110485	0.041	chr1:182853957|182858610	0.142	chr1:160627215|160724189	0.078
chr11:69026074|69026579	0.111	chr1:190885334|190899571	0.114	chr10:75274017|75279961	0.208		chr10:67909201|67909959	0.007	chr11:62283597|62292218	0.24	chr10:82383763|82400986	0.148		chr1:174608382|174666704	0.025	chr10:18089448|18096336	0.286	chr10:105413217|105413787	0.108		chr1:139081173|139102093	0.027	chr1:185266901|185267279	0.172	chr1:160627215|160740931	0.032
chr11:70874746|70884968	0.052	chr1:190885334|190905118	0.017	chr10:75684292|75700095	0.213		chr10:68186026|68243229	0.13	chr11:62351378|62354688	0.028	chr10:82732603|82739265	0.045		chr1:174694187|174699676	0.163	chr10:18092845|18094908	0.055	chr10:108240105|108253495	0.037		chr1:139081173|139110485	0.344	chr1:185386246|185397267	0.121	chr1:160645308|160724189	0.032
chr11:70874746|70887171	0.107	chr1:191009549|191012242	0.154	chr10:75694715|75700095	0.074		chr10:69892322|69904270	0.009	chr11:62383161|62391033	0.04	chr10:83297154|83304375	0.088		chr1:174694187|174744306	0.028	chr10:20019558|20046484	0.061	chr10:108497902|108499023	0.005		chr1:139081173|139144000	0.056	chr1:185398394|185401668	0.038	chr1:160682041|160702460	0.045
chr11:70874746|70893688	0.082	chr1:191464303|191465550	0.778	chr10:76367308|76370079	0.071		chr10:69994372|69999498	0.05	chr11:64071518|64073670	0.087	chr10:83297154|83316789	0.098		chr1:175078189|175122995	0.012	chr10:20023608|20029203	0.043	chr10:108497906|108498202	0.003		chr1:139085883|139110485	0.392	chr1:186736116|186739863	0.281	chr1:160682041|160724189	0.105
chr11:70884765|70893688	0.021	chr1:191464303|191496385	0.571	chr10:76419978|76437216	0.067		chr10:70448758|70477272	0.041	chr11:65706984|65712297	0.046	chr10:83506598|83512437	0.3		chr1:175121728|175122995	0.011	chr10:20023608|20046484	0.043	chr10:108583874|108636673	0.008		chr1:139101968|139144000	0.026	chr1:188043334|188066457	0.035	chr1:160682041|160740931	0.021
chr11:70900472|70925912	0.018	chr1:192116269|192120133	0.211	chr10:76797795|76800914	0.063		chr10:70534684|70536504	0.094	chr11:65706984|65735366	0.012	chr10:83558598|83564537	0.047		chr1:175121728|175153230	0.25	chr10:20023608|20059090	0.046	chr10:108583874|108642398	0.004		chr1:139915085|140136323	1	chr1:188983010|188997335	0.041	chr1:160700712|160702460	0.171
chr11:70917315|70925912	0.028	chr1:192116269|192130460	0.154	chr10:79978392|79978475	0.017		chr10:73282748|73283608	0.909	chr11:65735192|65775765	0.029	chr10:84947412|84948020	0.119		chr1:175149652|175189227	0.024	chr10:20067829|20100197	0.082	chr10:108583874|108691063	0.012		chr1:139936262|140147825	0.933	chr1:190146952|190162313	0.149	chr1:160700712|160724189	0.134
chr11:72663071|72673057	0.053	chr1:192123539|192126027	0.211	chr10:80715871|80719812	0.013		chr10:73483861|73490249	0.364	chr11:65756269|65775765	0.086	chr10:88400652|88414598	0.101		chr1:176044835|176090039	0.31	chr10:20076482|20082468	0.115	chr10:108627253|108642398	0.011		chr1:140362949|140383095	0.8	chr1:190216582|190218968	0.364	chr1:160722133|160740931	0.114
chr11:74435701|74441785	0.031	chr1:192221333|192242037	0.157	chr10:80766163|80771366	0.111		chr10:74210367|74230380	0.154	chr11:65976337|65990535	0.222	chr10:88809082|88810085	0.308		chr1:176824752|176878106	0.025	chr10:20118145|20118583	0.049	chr10:108627253|108691063	0.005		chr1:143667625|143677855	0.125	chr1:190844487|190899571	0.052	chr1:160738896|160740931	0.035
chr11:74690210|74690284	0.055	chr1:192238725|192242037	0.015	chr10:80834313|80836141	0.103		chr10:74482037|74504808	0.111	chr11:66025136|66061125	0.174	chr10:88992875|88998160	0.163		chr1:176828870|176853902	0.038	chr10:20245270|20250480	0.04	chr10:108831106|108902315	0.005		chr1:143765433|143771026	0.019	chr1:190871592|190871951	0.022	chr1:160939995|160940994	0.037
chr11:74928993|74990215	0.25	chr1:192238725|192277090	0.025	chr10:81181228|81181410	0.009		chr10:75131021|75145462	0.023	chr11:66117409|66119721	0.174	chr10:89084547|89117002	0.057		chr1:176831057|176853902	0.031	chr10:20434465|20443369	0.048	chr10:109727831|109742678	0.045		chr1:146682576|146751991	0.071	chr1:190871592|190888764	0.092	chr1:161019484|161029741	0.128
chr11:74945522|74990215	0.115	chr1:192337400|192337829	0.042	chr10:81487847|81488358	0.029		chr10:75241065|75248644	0.042	chr11:68829915|68845424	0.025	chr10:89084547|89125224	0.103		chr1:176831057|176878106	0.029	chr10:21345077|21354743	0.048	chr10:109816254|109824681	0.048		chr1:146682576|146831783	0.037	chr1:190871592|190899571	0.486	chr1:161093681|161095737	0.067
chr11:74945522|75042036	0.071	chr1:192413017|192434919	0.025	chr10:81771094|81911023	0.5		chr10:75245079|75261957	0.087	chr11:69026074|69026579	0.226	chr10:89112791|89117002	0.119		chr1:176853764|176919686	0.031	chr10:21996069|21997437	0.026	chr10:109816254|109841818	0.047		chr1:146746480|146751991	0.041	chr1:190885334|190899571	0.216	chr1:161098263|161099285	0.116
chr11:75390072|75391227	0.4	chr1:192980346|192986882	0.515	chr10:82368571|82383844	0.308		chr10:75274017|75279961	0.175	chr11:69361045|69361215	0.008	chr10:89112791|89125224	0.182		chr1:176868212|176878106	0.025	chr10:22705693|22712091	0.05	chr10:110216702|110217110	0.083		chr1:150406462|150407577	0.19	chr1:191582399|191586661	0.038	chr1:161856821|161862302	0.059
chr11:76113941|76117805	0.05	chr1:192980346|193027017	0.222	chr10:83254783|83283869	0.151		chr10:75684292|75700095	0.128	chr11:70874746|70884968	0.039	chr10:89112791|89149444	0.098		chr1:176874564|176888787	0.046	chr10:24155235|24180063	0.012	chr10:111204735|111233690	0.049		chr1:150428120|150429545	0.016	chr1:192116269|192120133	0.125	chr1:162134457|162274539	0.015
chr11:76748508|76754800	0.056	chr10:3423498|3437299	0.5	chr10:83558598|83564537	0.062		chr10:75684292|75717698	0.043	chr11:70874746|70887171	0.077	chr10:89774080|89787285	0.02		chr1:177031650|177248881	0.087	chr10:25220611|25289730	0.545	chr10:111273026|111280388	0.008		chr1:151388620|151394772	0.107	chr1:192116269|192130460	0.275	chr1:162231654|162313696	0.049
chr11:77393050|77398269	0.097	chr10:4028395|4035318	0.128	chr10:84947412|84948020	0.087		chr10:75712135|75713631	0.095	chr11:70874746|70893688	0.144	chr10:89787105|89794624	0.085		chr1:177043775|177059462	0.007	chr10:25267308|25289730	0.329	chr10:116177718|116188468	0.1		chr1:151420100|151423605	0.105	chr1:192123539|192126027	0.345	chr1:162274488|162313696	0.011
chr11:77571607|77585494	0.022	chr10:4041773|4056861	0.13	chr10:85143016|85157194	0.071		chr10:76797795|76800914	0.026	chr11:70874746|70900607	0.026	chr10:90042546|90077142	0.071		chr1:177043775|177067333	0.024	chr10:26327687|26352375	0.178	chr10:116517317|116549175	0.252		chr1:151433794|151443326	0.089	chr1:192221333|192242037	0.215	chr1:162285997|162313696	0.079
chr11:77575622|77585494	0.035	chr10:5061389|5075947	0.006	chr10:86024416|86024710	0.074		chr10:79978392|79978475	0.037	chr11:70874746|70908517	0.033	chr10:90049816|90077142	0.26		chr1:177043775|177097098	0.005	chr10:29196265|29199280	0.015	chr10:116527827|116549175	0.078		chr1:151439516|151442710	0.045	chr1:192224845|192242037	0.125	chr1:162295552|162313696	0.029
chr11:78006727|78009794	0.104	chr10:5072037|5075947	0.008	chr10:88400652|88414598	0.035		chr10:80766163|80771366	0.097	chr11:70874746|70917782	0.032	chr10:90069468|90077142	0.598		chr1:177043775|177248881	0.318	chr10:29221786|29222300	0.063	chr10:117099943|117102198	0.156		chr1:151439516|151443326	0.051	chr1:192238725|192242037	0.041	chr1:162353520|162355509	0.137
chr11:78009401|78009794	0.069	chr10:5143150|5146316	0.008	chr10:88400652|88419560	0.08		chr10:80833378|80836141	0.024	chr11:70884765|70893688	0.015	chr10:90069468|90163304	0.12		chr1:177050038|177067333	0.009	chr10:30547657|30566506	0.111	chr10:117355935|117367988	0.193		chr1:151471638|151478625	0.042	chr1:192337400|192337829	0.089	chr1:162715392|162716361	0.03
chr11:78335427|78336830	0.032	chr10:5403841|5426275	0.093	chr10:88809082|88810085	0.125		chr10:81143962|81145217	0.019	chr11:70900472|70908517	0.015	chr10:90895099|90897426	0.014		chr1:177050038|177248881	0.009	chr10:30722646|30771840	0.047	chr10:119929901|119945171	0.516		chr1:151476140|151478625	0.079	chr1:192413017|192418935	0.03	chr1:163817842|163865537	0.017
chr11:79384175|79395961	0.031	chr10:6900570|6920086	0.011	chr10:89016075|89035181	0.078		chr10:81179081|81180948	0.008	chr11:70917315|70925912	0.046	chr10:90895099|90923602	0.061		chr1:177059334|177097098	0.009	chr10:32329765|32402373	0.072	chr10:119938244|119945171	0.242		chr1:151980426|152006767	0.016	chr1:192431776|192434919	0.077	chr1:163825688|163829295	0.012
chr11:79425513|79475883	0.045	chr10:6919714|6956132	0.017	chr10:89068100|89088293	0.091		chr10:81532396|81533406	0.027	chr11:72712157|72714483	0.111	chr10:90895099|90948672	0.028		chr1:177059334|177248881	0.107	chr10:39832518|39846913	0.047	chr10:120825108|120852092	0.667		chr1:152006545|152006767	0.024	chr1:192716957|192727478	0.667	chr1:163865439|163888305	0.02
chr11:79453803|79458906	0.024	chr10:6935175|6956132	0.118	chr10:89112791|89125224	0.216		chr10:81662325|81821253	0.5	chr11:74435701|74441785	0.079	chr10:90897247|90948672	0.006		chr1:177067211|177248881	0.053	chr10:40254264|40254464	0.185	chr10:120947204|120952255	0.122		chr1:152844036|152844407	0.029	chr1:192980346|192986882	0.493	chr1:163883383|163888305	0.201
chr11:79619629|79620555	0.017	chr10:6935187|6956132	0.06	chr10:89774080|89787285	0.058		chr10:81727873|81885848	1	chr11:74682235|74699520	0.01	chr10:90914696|90923602	0.025		chr1:177078774|177103106	0.003	chr10:40466638|40469955	0.073	chr10:121288880|121306883	0.108		chr1:152854310|152856611	0.038	chr10:4015514|4018599	0.104	chr1:163883383|163900440	0.12
chr11:80220258|80227332	0.034	chr10:7140319|7154485	0.727	chr10:89787105|89794624	0.078		chr10:81885710|81902915	0.231	chr11:74928993|74990215	0.071	chr10:90914696|90948672	0.028		chr1:177078774|177131096	0.011	chr10:42360165|42426587	0.087	chr10:121823037|121831912	0.108		chr1:153465677|153471811	0.012	chr10:4028395|4035318	0.349	chr1:164278174|164282537	0.361
chr11:80394286|80398470	0.029	chr10:7640045|7649155	0.015	chr10:90042546|90050112	0.022		chr10:82368571|82383844	0.444	chr11:75264757|75266364	0.059	chr10:90921296|90948672	0.004		chr1:177078774|177248881	0.302	chr10:42783442|42791291	0.094	chr10:121925816|121931509	0.294		chr1:153468874|153483872	0.01	chr10:5040764|5057967	0.018	chr1:165227505|165228447	0.034
chr11:80952480|80971614	0.039	chr10:7743556|7759823	0.148	chr10:90042546|90077142	0.101		chr10:82368571|82400986	0.2	chr11:75264757|75266741	0.095	chr10:92075170|92136690	0.711		chr1:177080197|177109706	0.053	chr10:42789300|42797733	0.239	chr10:123146794|123181800	0.071		chr1:153469600|153478189	0.033	chr10:5048724|5141012	0.008	chr1:165388658|165392232	0.029
chr11:84193079|84195687	0.152	chr10:7798467|7810458	0.061	chr10:90049816|90077142	0.415		chr10:82383763|82405166	0.25	chr11:75390072|75391227	0.391	chr10:92075513|92136690	0.063		chr1:177096967|177109738	0.007	chr10:43020982|43022918	0.074	chr10:123163593|123181800	0.143		chr1:153471620|153483872	0.008	chr10:5061389|5075947	0.003	chr1:165388658|165399868	0.092
chr11:84836365|84841624	0.046	chr10:8780519|8789601	0.351	chr10:90069468|90077142	0.551		chr10:82732603|82739265	0.038	chr11:75751793|75759428	0.01	chr10:92103706|92136690	0.216		chr1:177096967|177131096	0.014	chr10:43127779|43160844	0.177	chr10:123168227|123181800	0.056		chr1:153482742|153483872	0.007	chr10:5072037|5086793	0.008	chr1:165388658|165411599	0.088
chr11:85077265|85104026	0.091	chr10:8780519|8814457	0.189	chr10:90069468|90114447	0.048		chr10:83254783|83283869	0.102	chr11:75751881|75759428	0.005	chr10:92815881|92878612	0.316		chr1:177096967|177248881	0.072	chr10:43393871|43395692	0.196	chr10:125294595|125302081	0.235		chr1:153667825|153671818	0.002	chr10:5157621|5173061	0.005	chr1:165388658|165429315	0.039
chr11:86532772|86535460	0.084	chr10:9778021|9800068	0.038	chr10:90069468|90163304	0.145		chr10:83281370|83304375	0.087	chr11:76113941|76117805	0.023	chr10:92829653|92878612	0.533		chr1:177102962|177103045	0.012	chr10:43393871|43413547	0.64	chr10:125294595|125341850	0.103		chr1:154441495|154467813	0.012	chr10:5168687|5173061	0.005	chr1:165411464|165424394	0.033
chr11:86635175|86665878	0.02	chr10:9789363|9800068	0.041	chr10:90895099|90897426	0.014		chr10:83313415|83316789	0.15	chr11:76117059|76121596	0.022	chr10:93221587|93239043	0.015		chr1:177102962|177131096	0.015	chr10:45419137|45420708	0.231	chr10:125339139|125377578	0.162		chr1:154481552|154701370	0.018	chr10:5168687|5175916	0.003	chr1:165420111|165429315	0.128
chr11:86643498|86665878	0.035	chr10:9789363|9838160	0.019	chr10:90895099|90923602	0.033		chr10:83558598|83564537	0.045	chr11:76748508|76754800	0.035	chr10:94578423|94582409	0.027		chr1:177102962|177248881	0.298	chr10:45419137|45476396	0.5	chr10:127589555|127605830	0.032		chr1:154561731|154635860	0.009	chr10:5215192|5220504	0.011	chr1:165474954|165481014	0.015
chr11:86661123|86665878	0.019	chr10:9798122|9800068	0.301	chr10:90895099|90948672	0.018		chr10:84947412|84948020	0.051	chr11:76780055|76780810	0.024	chr10:94718852|94750659	0.116		chr1:177109627|177248881	0.007	chr10:45469037|45476396	0.5	chr10:128436468|128438459	0.031		chr1:154561731|154701370	0.018	chr10:5218499|5222520	0.004	chr1:165604610|165608604	0.515
chr11:87146934|87149363	0.006	chr10:9825370|9838160	0.04	chr10:90914696|90923602	0.048		chr10:84958016|84980192	0.031	chr11:77571607|77585494	0.05	chr10:94748941|94750659	0.051		chr1:177130971|177248881	0.019	chr10:45588380|45590372	0.037	chr10:130426380|130455821	0.5		chr1:154633554|154635860	0.019	chr10:5221863|5222520	0.006	chr1:165911288|165913349	0.33
chr11:87159821|87178028	0.007	chr10:9825370|9843361	0.024	chr10:90914696|90948672	0.066		chr10:88400652|88414598	0.086	chr11:78006727|78009794	0.176	chr10:94906465|94922770	0.057		chr1:177209976|177248881	0.022	chr10:45588380|45618629	0.096	chr11:3140137|3153498	0.333		chr1:154700371|154707351	0.02	chr10:5301237|5305885	0.007	chr1:167227732|167237648	0.125
chr11:87159821|87190159	0.007	chr10:9835834|9843361	0.019	chr10:90921296|90948672	0.008		chr10:88411916|88419560	0.103	chr11:78009401|78009794	0.082	chr10:97910844|97925904	0.364		chr1:177767655|177784998	0.014	chr10:45618498|45652738	0.028	chr11:4517741|4531305	0.186		chr1:154700371|154725920	0.141	chr10:5302133|5304506	0.006	chr1:167234692|167237648	0.184
chr11:87196821|87218330	0.009	chr10:10733159|10746791	0.098	chr10:92075170|92136690	0.841		chr10:88992875|88998160	0.115	chr11:78335427|78336830	0.056	chr10:98968694|98969124	0.004		chr1:177819699|178077532	0.049	chr10:45652588|45686733	0.034	chr11:4527836|4531305	0.162		chr1:154725451|154725920	0.03	chr10:5309235|5318493	0.007	chr1:170149271|170166948	0.065
chr11:87598863|87601172	0.05	chr10:11178734|11185462	0.194	chr10:92868723|92878612	0.4		chr10:89068100|89088293	0.149	chr11:79384175|79390399	0.037	chr10:98968694|98979901	0.002		chr1:177937749|178141442	0.615	chr10:49355909|49422672	0.023	chr11:4679252|4680182	0.129		chr1:154799248|154799698	0.013	chr10:5344795|5351029	0.004	chr1:170156924|170166948	0.145
chr11:88210104|88210861	0.098	chr10:11492129|11492170	0	chr10:93221587|93239043	0.061		chr10:89068100|89125224	0.068	chr11:79384175|79395961	0.033	chr10:98979704|98991202	0.003		chr1:178002995|178046997	0.105	chr10:49523682|49535499	0.016	chr11:4808257|4820493	0.051		chr1:155173986|155197435	0.436	chr10:5403841|5425760	0.007	chr1:170338113|170349503	0.146
chr11:89041448|89049900	0.04	chr10:12421597|12455564	0.024	chr10:94718852|94750659	0.051		chr10:89112791|89117002	0.057	chr11:79425513|79475883	0.043	chr10:98991062|98994807	0.003		chr1:178070529|178122812	0.222	chr10:49523682|49578302	0.015	chr11:5209939|5215531	0.174		chr1:155187778|155197435	0.052	chr10:5403841|5426275	0.227	chr1:170787346|170794770	0.056
chr11:90257520|90267581	0.01	chr10:12436281|12455564	0.189	chr10:94748941|94750659	0.068		chr10:89112791|89125224	0.091	chr11:79619629|79620555	0.016	chr10:105303594|105323637	0.158		chr1:178323134|178325313	0.338	chr10:49573564|49578302	0.01	chr11:6113243|6125561	0.028		chr1:155312759|155313361	0.031	chr10:5436739|5456868	0.004	chr1:170787346|170799745	0.03
chr11:94036600|94048558	0.017	chr10:12439627|12455564	0.15	chr10:94906465|94922770	0.082		chr10:89112791|89149444	0.085	chr11:80391331|80398470	0.021	chr10:105369950|105370778	0.129		chr1:178924107|178925298	0.615	chr10:50604751|50618271	0.057	chr11:6193154|6193476	0.099		chr1:155615867|155624958	0.026	chr10:5443140|5456868	0.004	chr1:170787346|170819432	0.043
chr11:94043572|94048558	0.018	chr10:13690524|13801949	0.034	chr10:98914760|98968803	0.011		chr10:89772587|89794624	0.028	chr11:80394286|80398470	0.022	chr10:105413217|105413787	0.194		chr1:179043737|179050378	0.061	chr10:50617712|50660726	0.059	chr11:6311009|6317080	0.132		chr1:155909204|155922500	0.031	chr10:6935175|6956132	0.071	chr1:170787346|170835040	0.031
chr11:95749000|95754055	0.071	chr10:13801404|13801949	0.12	chr10:98968694|98969124	0.005		chr10:89787105|89794624	0.04	chr11:80952480|80971614	0.044	chr10:108240105|108243130	0.024		chr1:179043737|179094402	0.03	chr10:50748806|50754122	0.097	chr11:6313788|6316855	0.019		chr1:155940717|155962560	0.031	chr10:7126095|7154485	0.045	chr1:171135993|171145812	0.015
chr11:97139472|97149615	0.043	chr10:14004201|14066684	0.151	chr10:98979704|98987366	0.005		chr10:90042546|90077142	0.174	chr11:84023261|84026766	0.067	chr10:108240105|108251008	0.018		chr1:179405283|179411785	0.094	chr10:50748806|50767507	0.138	chr11:6313788|6317080	0.035		chr1:155953154|155961187	0.02	chr10:7134522|7135116	0.017	chr1:171238738|171238784	0.006
chr11:97518610|97551978	0.014	chr10:14004201|14086082	0.286	chr10:98986891|98996982	0.004		chr10:90049816|90077142	0.214	chr11:84193079|84195687	0.289	chr10:108583874|108636664	0.003		chr1:179405283|179423418	0.022	chr10:50748806|50770383	0.174	chr11:6313788|6324922	0.014		chr1:155953154|155962560	0.323	chr10:7134522|7154485	0.135	chr1:172092245|172099767	0.047
chr11:97667107|97670351	0.026	chr10:14032304|14066684	0.013	chr10:105303594|105323637	0.148		chr10:90069468|90077142	0.595	chr11:84259323|84270441	0.571	chr10:108583874|108636673	0.007		chr1:179780856|179786131	0.023	chr10:50767091|50770383	0.143	chr11:6471382|6471436	0.007		chr1:155958561|155962560	0.108	chr10:7140319|7154485	0.325	chr1:172173943|172187460	0.193
chr11:97726705|97732755	0.019	chr10:14066583|14076962	0.016	chr10:108198833|108214506	0.014		chr10:90069468|90163304	0.138	chr11:84442566|84449187	0.108	chr10:108583874|108642398	0.009		chr1:179970882|180084505	0.015	chr10:52284103|52290923	0.188	chr11:7078888|7109112	0.011		chr1:156059411|156065296	0.167	chr10:7152864|7154485	0.511	chr1:174581916|174593116	0.1
chr11:98109494|98128376	0.127	chr10:14066583|14086082	0.024	chr10:108268572|108274188	0.032		chr10:90531806|90680919	0.036	chr11:85044710|85059259	0.028	chr10:108627253|108642398	0.009		chr1:179999362|180040200	0.076	chr10:52304587|52317151	0.109	chr11:7137273|7139189	0.009		chr1:156698727|156706167	0.026	chr10:7152864|7160807	0.2	chr1:174581916|174612651	0.118
chr11:98263470|98267858	0.432	chr10:14126452|14133894	0.009	chr10:108497961|108498893	0.001		chr10:90895099|90923602	0.051	chr11:85077265|85104026	0.185	chr10:108627253|108691063	0.004		chr1:179999362|180074692	0.007	chr10:52429193|52436663	0.077	chr11:8518199|8519570	0.158		chr1:156869441|156888030	0.036	chr10:7640045|7649155	0.05	chr1:174593061|174612651	0.068
chr11:98840260|98842655	0.019	chr10:17908034|17916032	0.24	chr10:108498204|108498262	0.001		chr10:90895099|90948672	0.021	chr11:85576782|85583994	0.039	chr10:109727831|109742678	0.033		chr1:179999362|180106152	0.007	chr10:52544607|52545267	0.474	chr11:11352522|11418287	0.667		chr1:156869441|156893012	0.062	chr10:7795644|7801969	0.105	chr1:174608382|174612651	0.178
chr11:98884974|98899855	0.022	chr10:18089448|18096336	0.254	chr10:108500487|108500665	0.002		chr10:90914696|90923602	0.033	chr11:86511589|86534146	0.056	chr10:109764518|109765006	0.056		chr1:180031505|180040200	0.012	chr10:53652300|53662865	0.089	chr11:12343744|12378359	0.169		chr1:156869441|156901890	0.062	chr10:7798467|7810458	0.042	chr1:174694187|174699676	0.348
chr11:100370780|100371144	0.109	chr10:18089448|18107748	0.103	chr10:108583874|108636664	0.004		chr10:90914696|90941512	0.012	chr11:86532772|86535460	0.062	chr10:109816254|109824681	0.121		chr1:180093944|180114114	0.008	chr10:53674566|53690148	0.328	chr11:12365105|12378359	0.105		chr1:156869441|156907718	0.085	chr10:7804956|7814811	0.056	chr1:174694187|174719937	0.133
chr11:101033901|101039911	0.006	chr10:18092845|18094908	0.195	chr10:108583874|108636673	0.012		chr10:90914696|90948672	0.06	chr11:86661202|86665869	0.2	chr10:109816254|109841818	0.04		chr1:180733166|180738637	0.039	chr10:53689951|53699343	0.037	chr11:12369594|12378359	0.041		chr1:156869441|156907778	0.126	chr10:8298056|8330223	0.16	chr1:174698769|174744306	0.047
chr11:101124423|101160143	0.744	chr10:18603407|18619793	0.027	chr10:108583874|108642398	0.006		chr10:90921296|90948672	0.016	chr11:87041788|87045874	0.036	chr10:109841703|109903863	0.03		chr1:181109160|181123984	0.048	chr10:53933492|54014495	0.041	chr11:19945129|19945660	0.333		chr1:156900586|156907778	0.148	chr10:8298056|8390931	0.04	chr1:175121728|175122995	0.03
chr11:101743076|101750066	0.068	chr10:18660597|18665013	0.013	chr10:108583874|108691063	0.003		chr10:91158748|91166069	0.037	chr11:87045127|87059560	0.03	chr10:109976164|109977092	0.4		chr1:181120355|181123984	0.036	chr10:56087531|56089839	0.143	chr11:19998120|20008477	0.444		chr1:157174143|157179252	0.123	chr10:8780519|8789601	0.103	chr1:175121728|175153170	0.018
chr11:103046379|103055289	0.051	chr10:20019558|20046484	0.031	chr10:108627253|108642398	0.008		chr10:92075170|92136690	0.667	chr11:87145464|87163869	0.009	chr10:110216702|110217110	0.154		chr1:181930678|181961919	0.021	chr10:56123511|56151853	0.24	chr11:19998120|20018189	0.323		chr1:157286731|157299264	0.044	chr10:9789363|9838160	0.03	chr1:175121728|175153230	0.514
chr11:103882738|103882791	0.007	chr10:20019558|20094495	0.035	chr10:108627253|108691063	0.003		chr10:92109639|92136690	0.08	chr11:87159821|87178028	0.012	chr10:110216702|110272828	0.141		chr1:181956394|181961919	0.138	chr10:56129061|56151853	0.24	chr11:20703711|20712315	0.084		chr1:158520444|158580361	0.026	chr10:9798122|9800068	0.369	chr1:175121728|175270913	0.021
chr11:104350487|104378826	0.323	chr10:20023608|20059090	0.062	chr10:108690884|108902315	0.002		chr10:92133223|92136690	0.089	chr11:87237130|87237575	0.016	chr10:111273026|111280388	0.02		chr1:182853957|182858610	0.137	chr10:59083448|59104491	0.14	chr11:20725685|20727639	0.193		chr1:158572952|158580361	0.071	chr10:9798122|9838160	0.025	chr1:175149652|175153230	0.012
chr11:104356684|104378826	0.099	chr10:20023608|20100197	0.087	chr10:108831106|108831171	0.002		chr10:92868723|92878612	0.364	chr11:89041448|89049900	0.028	chr10:114486706|114518196	0.067		chr1:183135355|183135876	0.16	chr10:59130971|59136196	0.082	chr11:21263199|21264871	0.118		chr1:158597157|158612534	0.068	chr10:9835834|9843361	0.05	chr1:175970478|175975627	0.105
chr11:104368680|104378826	0.114	chr10:20067829|20082468	0.051	chr10:109727831|109742678	0.034		chr10:93221587|93239043	0.025	chr11:89042162|89049900	0.106	chr10:115406353|115406898	0.029		chr1:184925816|184945000	0.021	chr10:59166504|59178857	0.143	chr11:21263199|21278060	0.105		chr1:159849986|159850545	0.041	chr10:9841871|9866680	0.037	chr1:176044835|176074525	0.011
chr11:104378685|104426468	0.034	chr10:20118145|20118583	0.028	chr10:109736919|109755138	0.016		chr10:94841465|94852728	0.05	chr11:90257520|90267581	0.006	chr10:116236679|116256243	0.163		chr1:184943206|184945000	0.035	chr10:59192166|59192815	0.24	chr11:21652226|21664385	0.125		chr1:159849986|159858440	0.024	chr10:10719223|10746791	0.025	chr1:176044835|176090039	0.31
chr11:104423922|104425293	0.149	chr10:20158761|20159555	0.667	chr10:109747194|109760528	0.041		chr10:97910844|97925904	0.857	chr11:93905159|93912458	0.209	chr10:116517317|116549105	0.051		chr1:185240662|185250019	0.025	chr10:59727957|59740822	0.013	chr11:21711462|21748941	0.143		chr1:160226485|160231867	0.019	chr10:10733159|10746791	0.053	chr1:176074414|176090039	0.103
chr11:104423922|104426468	0.177	chr10:20245270|20246715	0.029	chr10:109751432|109760528	0.05		chr10:98986891|98996982	0.004	chr11:93905159|93933958	0.111	chr10:116517317|116549175	0.168		chr1:185266901|185267279	0.068	chr10:60042121|60064408	0.15	chr11:21711462|21857609	0.154		chr1:160441823|160453825	0.027	chr10:10733159|10782794	0.006	chr1:176074439|176090039	0.112
chr11:104508347|104528732	0.071	chr10:20245270|20250480	0.029	chr10:109751432|109770324	0.04		chr10:105271499|105323637	0.075	chr11:93905163|93912458	0.159	chr10:117099943|117102198	0.05		chr1:185386246|185397267	0.128	chr10:62447024|62447773	0.111	chr11:21813360|21886288	0.353		chr1:160627215|160645401	0.077	chr10:10733159|10936578	0.007	chr1:176755166|176761500	0.025
chr11:104526051|104536670	0.037	chr10:20434465|20443369	0.109	chr10:109816254|109824681	0.08		chr10:105348435|105370778	0.229	chr11:94036600|94048558	0.02	chr10:117349311|117367988	0.022		chr1:185398394|185401668	0.014	chr10:62763440|62766782	0.031	chr11:22053432|22068506	0.211		chr1:160627215|160724189	0.066	chr10:11178734|11185462	0.131	chr1:176824752|176878106	0.091
chr11:105240361|105260352	0.068	chr10:21017913|21058250	0.028	chr10:109816254|109841818	0.033		chr10:105413217|105413787	0.333	chr11:94067893|94071686	0.017	chr10:117355935|117367988	0.184		chr1:186736116|186739863	0.105	chr10:62776568|62776963	0.138	chr11:23381225|23393961	0.037		chr1:160627215|160740931	0.023	chr10:12436281|12455564	0.176	chr1:176866409|176878106	0.111
chr11:105758922|105780125	0.045	chr10:21928342|21928836	0.214	chr10:109816254|109853534	0.018		chr10:106743487|106767548	0.007	chr11:95749000|95754055	0.131	chr10:119897715|119945171	0.24		chr1:187230784|187233826	0.03	chr10:62832894|62840378	0.387	chr11:23382554|23401578	0.028		chr1:160645308|160724189	0.071	chr10:12439627|12455564	0.189	chr1:176868212|176888787	0.24
chr11:105758922|105798824	0.013	chr10:22705693|22712091	0.059	chr10:109841703|109903863	0.036		chr10:108240105|108243130	0.023	chr11:95749000|95764327	0.111	chr10:119929901|119945171	0.466		chr1:188043334|188066457	0.043	chr10:62937418|62941204	0.027	chr11:23446579|23487222	0.037		chr1:160682041|160702460	0.034	chr10:13801404|13801949	0.194	chr1:177031650|177248881	0.04
chr11:105758922|105810597	0.038	chr10:22707589|22712091	0.042	chr10:110216702|110217110	0.104		chr10:108240105|108251008	0.016	chr11:96770639|96773222	0.049	chr10:119938244|119945171	0.138		chr1:188983010|188997335	0.023	chr10:63289052|63307909	0.304	chr11:26397746|26434500	0.562		chr1:160682041|160724189	0.088	chr10:13801848|13844328	0.029	chr1:177043775|177059462	0.017
chr11:106096991|106123906	0.16	chr10:23798746|23806040	0.085	chr10:114444679|114487006	0.039		chr10:108240105|108252924	0.016	chr11:97218508|97238258	0.027	chr10:120035351|120038793	0.187		chr1:189209825|189258898	0.015	chr10:63289052|63311914	0.075	chr11:28434081|28439089	0.138		chr1:160700712|160702460	0.131	chr10:14004201|14066684	0.094	chr1:177043775|177067333	0.079
chr11:107296199|107337560	0.04	chr10:25220611|25289730	0.644	chr10:114486706|114504242	0.043		chr10:108240105|108253495	0.019	chr11:97229830|97238258	0.086	chr10:120038291|120038793	0.062		chr1:189242887|189258898	0.185	chr10:67157907|67158071	0.036	chr11:29470315|29477458	0.058		chr1:160700712|160710213	0.02	chr10:14004201|14076962	0.066	chr1:177043775|177248881	0.229
chr11:107592706|107620214	0.047	chr10:25267308|25289730	0.369	chr10:116226159|116256243	0.062		chr10:108268572|108274188	0.046	chr11:97726705|97732755	0.035	chr10:120947204|120952255	0.108		chr1:189256568|189258898	0.025	chr10:67886258|67886686	0.008	chr11:29482109|29498612	0.101		chr1:160700712|160724189	0.025	chr10:14004201|14086082	0.077	chr1:177050038|177067333	0.021
chr11:107592706|107649340	0.085	chr10:25441573|25460896	0.041	chr10:116517317|116549175	0.096		chr10:108498246|108498672	0.002	chr11:98109494|98128376	0.057	chr10:121288880|121306883	0.069		chr1:190782535|190844602	0.02	chr10:69927695|69932496	0.007	chr11:29498409|29504311	0.035		chr1:160710147|160740931	0.013	chr10:14032304|14066684	0.055	chr1:177050038|177248881	0.017
chr11:107613851|107620214	0.055	chr10:26302653|26352375	0.118	chr10:116527827|116549175	0.034		chr10:108583874|108642398	0.004	chr11:98263470|98267858	0.552	chr10:121568029|121570791	0.043		chr1:190808883|190844602	0.026	chr10:69932409|69980394	0.006	chr11:29705535|29708770	0.181		chr1:160722133|160740931	0.114	chr10:14032304|14086082	0.113	chr1:177059334|177067333	0.02
chr11:108664496|108757819	0.25	chr10:26327687|26352375	0.151	chr10:117099943|117102198	0.082		chr10:108583874|108691063	0.006	chr11:100370780|100371144	0.143	chr10:121925816|121931509	0.214		chr1:190844487|190899571	0.114	chr10:69994372|69999498	0.102	chr11:31055458|31058999	0.056		chr1:160730249|160740931	0.027	chr10:14055392|14066684	0.026	chr1:177059334|177103106	0.008
chr11:108664496|108808739	0.333	chr10:28354605|28383724	0.021	chr10:117349311|117367988	0.028		chr10:108627253|108642398	0.012	chr11:103046379|103055289	0.039	chr10:122090460|122094692	0.059		chr1:190871592|190888764	0.121	chr10:70142579|70154836	0.126	chr11:31055458|31061586	0.419		chr1:160939995|160940994	0.113	chr10:14139385|14143954	0.017	chr1:177059334|177131096	0.013
chr11:108923152|108931579	0.232	chr10:29196265|29199280	0.029	chr10:117355935|117367988	0.19		chr10:109764518|109765006	0.05	chr11:103057365|103064867	0.015	chr10:122622301|122650433	0.667		chr1:190871592|190899571	0.402	chr10:70154708|70175167	0.028	chr11:33297342|33318459	0.432		chr1:161098263|161099285	0.119	chr10:14684064|14687708	0.036	chr1:177059334|177248881	0.149
chr11:109011692|109011838	0	chr10:29221786|29222300	0.141	chr10:117692582|117695068	0.061		chr10:109764518|109770324	0.044	chr11:104350487|104378826	0.333	chr10:123146794|123181800	0.031		chr1:190871592|190905118	0.018	chr10:73282748|73283608	0.786	chr11:33474887|33504828	0.364		chr1:161243575|161247413	0.009	chr10:18089448|18096336	0.286	chr1:177067211|177248881	0.078
chr11:109011782|109011932	0	chr10:29595627|29614377	0.444	chr10:117701565|117705229	0.051		chr10:109816254|109824681	0.078	chr11:104356684|104378826	0.07	chr10:123163593|123181800	0.022		chr1:190885334|190899571	0.109	chr10:74185274|74230380	0.108	chr11:35883248|35898695	0.053		chr1:161853715|161862302	0.056	chr10:18092845|18094908	0.128	chr1:177078774|177109738	0.007
chr11:109971685|109977873	0.444	chr10:30722646|30771840	0.094	chr10:119210655|119213839	0.018		chr10:109816254|109841818	0.058	chr11:104368680|104378826	0.081	chr10:123168227|123181800	0.027		chr1:190885334|190905118	0.017	chr10:74210367|74230380	0.15	chr11:35998249|35998537	0.857		chr1:162134457|162313696	0.015	chr10:18416048|18419804	0.667	chr1:177078774|177131096	0.018
chr11:115925407|115927434	0.182	chr10:31500379|31534896	0.133	chr10:119929901|119945171	0.453		chr10:110216702|110217110	0.141	chr11:104423922|104425293	0.058	chr10:123704359|123705824	0.04		chr1:191464303|191465550	0.6	chr10:74316963|74317169	0.158	chr11:36206905|36273469	0.135		chr1:162231654|162313696	0.022	chr10:18603407|18617028	0.02	chr1:177078774|177248881	0.12
chr11:116358669|116362373	0.028	chr10:31505773|31534896	0.083	chr10:119938244|119945171	0.151		chr10:112455608|112458654	0.031	chr11:104423922|104426468	0.048	chr10:125228218|125233585	0.056		chr1:191749540|191763671	0.009	chr10:75131021|75145462	0.01	chr11:43704534|43705477	0.64		chr1:162274488|162313696	0.023	chr10:18603407|18619793	0.077	chr1:177096967|177109738	0.099
chr11:117700725|117723550	0.083	chr10:32329765|32402373	0.055	chr10:119986332|120010286	0.286		chr10:114444679|114487006	0.063	chr11:105758922|105798824	0.044	chr10:125294595|125302081	0.147		chr1:192116269|192120133	0.105	chr10:75230682|75248644	0.034	chr11:45883710|45895129	0.075		chr1:162285997|162313696	0.062	chr10:18660597|18665013	0.026	chr1:177096967|177131096	0.025
chr11:118610159|118811416	0.029	chr10:32463387|32464073	0.8	chr10:120035351|120038793	0.213		chr10:114486706|114518196	0.074	chr11:105758922|105810597	0.019	chr10:125294595|125377578	0.067		chr1:192116269|192130460	0.172	chr10:75230682|75267589	0.03	chr11:48979039|49039818	0.857		chr1:162295552|162313696	0.022	chr10:20023608|20059090	0.114	chr1:177096967|177248881	0.053
chr11:119798769|119823021	0.046	chr10:33996667|34012137	0.074	chr10:120825108|120852092	0.378		chr10:114696011|114788215	0.079	chr11:106096991|106123906	0.099	chr10:127080508|127088047	0.013		chr1:192123539|192126027	0.081	chr10:75245079|75261957	0.029	chr11:49212695|49215945	0.522		chr1:162353520|162355509	0.129	chr10:20124952|20132208	0.094	chr1:177102962|177109738	0.01
chr11:120128423|120141645	0.035	chr10:36991757|36993884	0.108	chr10:120947204|120952255	0.159		chr10:115389173|115400913	0.079	chr11:106110744|106123906	0.121	chr10:127237831|127239224	0.001		chr1:192221333|192242037	0.13	chr10:75274017|75279961	0.2	chr11:49212695|49217475	0.089		chr1:162459963|162460067	1	chr10:20245270|20250480	0.054	chr1:177102962|177131096	0.057
chr11:120132677|120141645	0.067	chr10:39832518|39846913	0.111	chr10:121279098|121306883	0.043		chr10:115406353|115406898	0.067	chr11:106114184|106123906	0.104	chr10:128436468|128438459	0.011		chr1:192221333|192277090	0.029	chr10:75684292|75700095	0.082	chr11:50200900|50207916	0.009		chr1:162459968|162460072	1	chr10:21345077|21354743	0.104	chr1:177102962|177248881	0.21
chr11:121492558|121503787	0.035	chr10:40076564|40080807	0.667	chr10:121288880|121306883	0.084		chr10:116177718|116188468	0.2	chr11:106845983|106856264	0.065	chr11:3140137|3146292	0.1		chr1:192238725|192242037	0.049	chr10:75694715|75700095	0.075	chr11:50299129|50301054	0.006		chr1:162715392|162716361	0.043	chr10:21928342|21928836	0.129	chr1:177130971|177248881	0.031
chr12:3237285|3238112	0.134	chr10:40254264|40254464	0.114	chr10:121294589|121306883	0.03		chr10:116506229|116549105	0.026	chr11:107592706|107604363	0.055	chr11:4517741|4531305	0.128		chr1:192337400|192337829	0.023	chr10:76797795|76800914	0.119	chr11:50301758|50308929	0.02		chr1:163814369|163829295	0.012	chr10:22664363|22665706	0.571	chr1:177209976|177248881	0.047
chr12:3442474|3457209	0.178	chr10:40394325|40408366	0.057	chr10:121371144|121376734	0.027		chr10:116517317|116549175	0.221	chr11:107592706|107620214	0.148	chr11:4527836|4531305	0.102		chr1:192980346|192986882	0.345	chr10:77354525|77359735	0.036	chr11:50307470|50308929	0.023		chr1:163825688|163829295	0.015	chr10:22705693|22712091	0.155	chr1:178015128|178122812	0.222
chr12:3442474|3474613	0.095	chr10:40394325|40436212	0.09	chr10:121925816|121931509	0.471		chr10:117099943|117102198	0.052	chr11:108053975|108192212	0.012	chr11:4780578|4784563	0.035		chr1:194643686|194649638	0.013	chr10:79860824|79862047	0.065	chr11:50404454|50407924	0.045		chr1:163865439|163888305	0.032	chr10:23798746|23806040	0.095	chr1:178323134|178325313	0.6
chr12:3589171|3596862	0.045	chr10:40434304|40436212	0.029	chr10:122904092|122920845	0.079		chr10:117355935|117363120	0.024	chr11:108664496|108757819	0.167	chr11:4799861|4820493	0.048		chr1:195018601|195024406	0.021	chr10:79978392|79978475	0.013	chr11:51729452|51734661	0.3		chr1:163883383|163888305	0.177	chr10:25220611|25289730	0.628	chr1:178323134|178329407	0.01
chr12:3596649|3617691	0.035	chr10:40466638|40469955	0.062	chr10:123146794|123181800	0.036		chr10:117355935|117367988	0.18	chr11:108664496|108808739	0.634	chr11:4803678|4820493	0.045		chr10:3423498|3437299	0.857	chr10:80561918|80563633	0.8	chr11:52113120|52121981	0.006		chr1:163883383|163900440	0.031	chr10:25239626|25289730	0.039	chr1:178434009|178437486	0.148
chr12:3596649|3648389	0.036	chr10:40836288|40841815	0.033	chr10:123168227|123181800	0.021		chr10:117761245|117764355	0.095	chr11:108664496|108860287	0.235	chr11:5072812|5088146	0.017		chr10:4028395|4035318	0.066	chr10:80766163|80771366	0.054	chr11:52236837|52245121	0.022		chr1:163933479|163934817	0.041	chr10:25267308|25271641	0.021	chr1:178434009|178455888	0.182
chr12:3617606|3648389	0.618	chr10:41494519|41507559	0.706	chr10:123704359|123705824	0.032		chr10:119929901|119945171	0.292	chr11:108923152|108931579	0.4	chr11:5329879|5338763	0.267		chr10:4041773|4056861	0.098	chr10:81532396|81533406	0.03	chr11:53283529|53292314	0.017		chr1:164278174|164282537	0.286	chr10:25267308|25289730	0.328	chr1:178455816|178475891	0.087
chr12:3617606|3686862	0.25	chr10:41498362|41507559	0.364	chr10:125228218|125233585	0.109		chr10:119938244|119945171	0.094	chr11:109011650|109011963	0.009	chr11:6193154|6193476	0.036		chr10:4301020|4310320	0.8	chr10:81726618|82014744	0.75	chr11:53368660|53375633	0.026		chr1:164340729|164347879	0.217	chr10:25441573|25443954	0.205	chr1:178678826|178679359	0.252
chr12:3617606|3718489	0.045	chr10:42008653|42012023	0.138	chr10:125294595|125302081	0.195		chr10:120035351|120038793	0.129	chr11:109011824|109011902	0	chr11:6311009|6316855	0.03		chr10:5056377|5075947	0.011	chr10:81747116|81905665	0.4	chr11:53368660|53380672	0.055		chr1:164379359|164403077	0.19	chr10:26302653|26352375	0.222	chr1:178715398|178715969	0.242
chr12:3632810|3648389	0.027	chr10:42196466|42197901	0.033	chr10:125294595|125341850	0.069		chr10:121288880|121306883	0.082	chr11:109971685|109977873	0.54	chr11:6311009|6317080	0.087		chr10:5403841|5425760	0.016	chr10:81747377|81906266	0.875	chr11:53531996|53537915	0.012		chr1:165220099|165228447	0.024	chr10:26327687|26352375	0.207	chr1:179043737|179050378	0.127
chr12:3734939|3751907	0.022	chr10:42783442|42791291	0.108	chr10:127241927|127242052	0.003		chr10:121294589|121304471	0.023	chr11:110326560|110329256	0.182	chr11:6313788|6316855	0.007		chr10:5403841|5426275	0.074	chr10:82368571|82383844	0.583	chr11:54543579|54568496	0.277		chr1:165336745|165357546	0.034	chr10:29196265|29199280	0.025	chr1:179043737|179094402	0.093
chr12:3734939|3754116	0.036	chr10:42789300|42797733	0.162	chr10:127451992|127454756	0.026		chr10:121294589|121306883	0.041	chr11:110490145|110494346	0.179	chr11:6313788|6317080	0.036		chr10:5841272|5842625	0.025	chr10:83281370|83304375	0.143	chr11:58854260|58869006	0.545		chr1:165350884|165357546	0.042	chr10:29221786|29222300	0.281	chr1:179083576|179094402	0.08
chr12:3748425|3754116	0.036	chr10:43074593|43160844	0.067	chr10:127481693|127485570	0.009		chr10:121296692|121306883	0.023	chr11:116358669|116362373	0.024	chr11:6313788|6324922	0.019		chr10:5841272|5862662	0.036	chr10:83281370|83316789	0.16	chr11:59122620|59129845	1		chr1:165388658|165392232	0.068	chr10:30547657|30566506	0.078	chr1:179086324|179094402	0.065
chr12:3835027|3873428	0.117	chr10:43127779|43160844	0.2	chr10:128086348|128088370	0.001		chr10:121925816|121931509	0.333	chr11:118610159|118811416	0.015	chr11:6338558|6339928	0.007		chr10:6935175|6956132	0.048	chr10:83558598|83564537	0.061	chr11:59421525|59438513	0.009		chr1:165388658|165399868	0.121	chr10:30547657|30597805	0.095	chr1:179289275|179289872	0.476
chr12:4306424|4344502	0.028	chr10:43157908|43160844	0.044	chr10:128358334|128358533	0.019		chr10:122782183|122811559	0.025	chr11:119798769|119823021	0.053	chr11:7078888|7109112	0.038		chr10:7152864|7154485	0.176	chr10:84947412|84948020	0.067	chr11:60270318|60275002	0.048		chr1:165388658|165411599	0.044	chr10:30722646|30771840	0.195	chr1:179405283|179411785	0.199
chr12:4744457|4745158	0.235	chr10:43393871|43395692	0.167	chr11:3140137|3146292	0.323		chr10:122904092|122920845	0.054	chr11:119811945|119823021	0.058	chr11:7137273|7139189	0.01		chr10:7596104|7604383	0.04	chr10:84969863|84992264	0.009	chr11:60517148|60517538	1		chr1:165399654|165429315	0.029	chr10:33996667|34012137	0.13	chr1:179405283|179423418	0.043
chr12:4762327|4764147	0.812	chr10:43393871|43413547	0.617	chr11:3140137|3153498	0.222		chr10:123146794|123181800	0.041	chr11:120128423|120134882	0.064	chr11:7137273|7150903	0.004		chr10:7640045|7640815	0.022	chr10:85143016|85157194	0.081	chr11:60547688|60554394	0.066		chr1:165411464|165429315	0.037	chr10:34008993|34012137	0.077	chr1:179762545|179788339	0.054
chr12:4944906|4954657	0.108	chr10:43928323|43936091	0.148	chr11:3220244|3221294	0.046		chr10:123163593|123181800	0.052	chr11:120128423|120141645	0.053	chr11:8518199|8519570	0.202		chr10:7798467|7810458	0.041	chr10:88411916|88419560	0.044	chr11:61532518|61535383	0.032		chr1:165420111|165424394	0.045	chr10:36991757|36993884	0.056	chr1:179784090|179786131	0.286
chr12:4961218|5006791	0.392	chr10:45419137|45420708	0.429	chr11:4517741|4531305	0.126		chr10:123168227|123181800	0.021	chr11:120409612|120416380	0.07	chr11:12343744|12378359	0.217		chr10:7810362|7814811	0.022	chr10:88809082|88810085	0.348	chr11:61909848|61922829	0.182		chr1:165420111|165429315	0.063	chr10:39389730|39395044	0.042	chr1:179786695|179795930	0.042
chr12:4961218|5013984	0.174	chr10:45419137|45476396	0.316	chr11:4527836|4531305	0.038		chr10:123704359|123705824	0.023	chr11:120479799|120480198	0.055	chr11:19998120|20008477	0.372		chr10:8298056|8330223	0.071	chr10:88971268|88983791	0.357	chr11:62029253|62043075	0.068		chr1:165604610|165608604	0.228	chr10:39742691|39799977	0.056	chr1:179999362|180024802	0.016
chr12:5451681|5452852	0.889	chr10:45469037|45476396	0.5	chr11:4803678|4820493	0.094		chr10:125294595|125302081	0.154	chr11:121496995|121500110	0.043	chr11:19998120|20018189	0.198		chr10:8780519|8789601	0.083	chr10:89068100|89088293	0.143	chr11:62117700|62132454	0.026		chr1:165891077|165891915	0.062	chr10:39742691|39806983	0.047	chr1:179999362|180040200	0.056
chr12:8698091|8713937	0.017	chr10:45588380|45618629	0.095	chr11:4808257|4820493	0.027		chr10:125294595|125341850	0.075	chr12:3237285|3238112	0.099	chr11:20072456|20080798	0.014		chr10:8780519|8814457	0.156	chr10:89112791|89125224	0.327	chr11:62146306|62161910	0.099		chr1:165911288|165913349	0.305	chr10:39832518|39846913	0.086	chr1:180024645|180040200	0.051
chr12:11871835|11884915	0.462	chr10:45618498|45649987	0.02	chr11:5972217|5982758	0.005		chr10:125294595|125377578	0.08	chr12:3252612|3264749	0.012	chr11:20703711|20709746	0.025		chr10:8780519|8850491	0.036	chr10:89774080|89787285	0.04	chr11:62147568|62161910	0.186		chr1:166393124|166393570	0.036	chr10:39847975|39852073	0.062	chr1:180031505|180040200	0.017
chr12:13390925|13393532	0.044	chr10:45618498|45652738	0.053	chr11:6107188|6107263	0.015		chr10:127444276|127465013	0.025	chr12:3442474|3457209	0.164	chr11:20703711|20712315	0.017		chr10:9581504|9581557	0.231	chr10:89787105|89794624	0.038	chr11:62151870|62161910	0.075		chr1:167227732|167237648	0.052	chr10:40076564|40080807	0.5	chr1:180093944|180117743	0.008
chr12:13482386|13484044	0.077	chr10:45670346|45686733	0.04	chr11:6113243|6125561	0.019		chr10:127476520|127485570	0.018	chr12:3442474|3474613	0.125	chr11:20725685|20727639	0.157		chr10:9778021|9866680	0.02	chr10:90042546|90050112	0.038	chr11:62283597|62292218	0.323		chr1:167234692|167237648	0.188	chr10:40254264|40254464	0.176	chr1:180101025|180117743	0.009
chr12:21217975|21230956	0.114	chr10:49101128|49132904	0.052	chr11:6193154|6193476	0.055		chr10:128468795|128469789	0.007	chr12:3589171|3596862	0.027	chr11:21136046|21148425	0.029		chr10:9789363|9800068	0.018	chr10:90042546|90077142	0.152	chr11:62338859|62345318	0.037		chr1:170149271|170166948	0.054	chr10:40394325|40436212	0.04	chr1:180109154|180114114	0.011
chr12:21305303|21310284	0.062	chr10:49355909|49422672	0.058	chr11:6311009|6317080	0.086		chr11:3140137|3153498	0.148	chr12:3596649|3617691	0.025	chr11:21263199|21264871	0.08		chr10:9798122|9800068	0.254	chr10:90049816|90077142	0.378	chr11:62349353|62354688	0.037		chr1:170156924|170166948	0.07	chr10:40466638|40469955	0.102	chr1:180136652|180142339	0.033
chr12:24854879|24882794	0.234	chr10:49523682|49535499	0.045	chr11:6313788|6317080	0.056		chr11:3220244|3221294	0.045	chr12:3596649|3648389	0.051	chr11:21263199|21278060	0.111		chr10:9825370|9843361	0.019	chr10:90069468|90077142	0.516	chr11:62351378|62354688	0.042		chr1:170338113|170349503	0.148	chr10:41521918|41524145	0.079	chr1:180137730|180139804	0.01
chr12:24878191|24882794	0.136	chr10:49523682|49578302	0.056	chr11:6313788|6324922	0.014		chr11:4517741|4531305	0.103	chr12:3617606|3648389	0.558	chr11:21652226|21664385	0.105		chr10:10719223|10746791	0.035	chr10:90069468|90163304	0.056	chr11:62383161|62391033	0.077		chr1:170787346|170794770	0.021	chr10:41521918|41528770	0.043	chr1:180178577|180179284	0.11
chr12:24878191|24924294	0.34	chr10:50748806|50767507	0.333	chr11:6584520|6585217	0.037		chr11:4527836|4531305	0.034	chr12:3617606|3686862	0.231	chr11:21664326|21813462	0.07		chr10:10733159|10746791	0.031	chr10:90069472|90077142	0.335	chr11:62410820|62433699	0.053		chr1:170787346|170799745	0.064	chr10:42196466|42197901	0.074	chr1:180733166|180738637	0.052
chr12:24878191|24934622	0.323	chr10:50767091|50770383	0.162	chr11:7078888|7109112	0.017		chr11:4799861|4820493	0.039	chr12:3632810|3648389	0.027	chr11:21721103|21748941	0.087		chr10:10733159|10782794	0.023	chr10:90510596|90577195	0.009	chr11:62419598|62423067	0.04		chr1:170787346|170819432	0.075	chr10:42789300|42797733	0.317	chr1:181120355|181123984	0.05
chr12:24878191|24939348	0.119	chr10:52284103|52290923	0.19	chr11:7137273|7139189	0.004		chr11:4803678|4820493	0.06	chr12:3643917|3648389	0.021	chr11:22053432|22059261	0.033		chr10:10848450|10848847	0.211	chr10:90577089|90680919	0.005	chr11:65053099|65067156	0.025		chr1:170799614|170819432	0.02	chr10:43127779|43160844	0.091	chr1:181197575|181203224	0.062
chr12:24994812|24997330	0.028	chr10:52429193|52436663	0.086	chr11:8478225|8479665	0.25		chr11:4808257|4820493	0.074	chr12:3835027|3873428	0.197	chr11:22053432|22068506	0.222		chr10:11178734|11185462	0.145	chr10:90895099|90897426	0.012	chr11:65053099|65075210	0.064		chr1:170815423|170819432	0.043	chr10:43393871|43395692	0.386	chr1:181825622|181832232	0.063
chr12:28859252|28867153	0.063	chr10:53611352|53626034	0.364	chr11:12306958|12309752	0.025		chr11:5072812|5088146	0.016	chr12:4313026|4339184	0.022	chr11:22137838|22151892	0.04		chr10:11178734|11194369	0.047	chr10:90895099|90923602	0.027	chr11:65706984|65712297	0.138		chr1:171135993|171138755	0.011	chr10:43393871|43413547	0.441	chr1:181956394|181961919	0.328
chr12:29811373|29811734	0.027	chr10:53674566|53690148	0.557	chr11:12309614|12378359	0.02		chr11:5972217|5982758	0.003	chr12:4322868|4344502	0.02	chr11:22169035|22173006	0.042		chr10:12413936|12455564	0.01	chr10:90895099|90948672	0.012	chr11:65756269|65775765	0.066		chr1:172092245|172099767	0.05	chr10:43921387|43936091	0.133	chr1:182853957|182858610	0.182
chr12:29811373|29838147	0.015	chr10:53694695|53699343	0.19	chr11:12343744|12378359	0.175		chr11:6113243|6125561	0.014	chr12:4630637|4633562	0.036	chr11:23363791|23364512	0.027		chr10:12421597|12448092	0.008	chr10:90897247|90948672	0.005	chr11:68699210|68752034	0.013		chr1:172129902|172130773	0.011	chr10:45419137|45420708	0.727	chr1:183350964|183354040	0.021
chr12:29849245|29855283	0.011	chr10:56123511|56162212	0.222	chr11:12365105|12378359	0.061		chr11:6193154|6193476	0.043	chr12:4649983|4673607	0.032	chr11:23377555|23384500	0.017		chr10:12421597|12455564	0.023	chr10:90914696|90923602	0.029	chr11:68787518|68790242	0.021		chr1:172173943|172187460	0.101	chr10:45469037|45476396	0.769	chr1:184943206|184945000	0.194
chr12:29849245|29895314	0.025	chr10:58983921|59007137	0.07	chr11:12369594|12378359	0.047		chr11:6311009|6317080	0.127	chr12:4744457|4745158	0.375	chr11:23384401|23385172	0.019		chr10:12436281|12455564	0.191	chr10:90914696|90948672	0.065	chr11:69091051|69091386	0.007		chr1:174581916|174593116	0.037	chr10:45588380|45618629	0.071	chr1:185266901|185267279	0.294
chr12:30257966|30288315	0.571	chr10:59083448|59104491	0.182	chr11:19998120|20008477	0.32		chr11:6313788|6317080	0.027	chr12:4762327|4764147	0.679	chr11:23589951|23606766	0.085		chr10:12439627|12455564	0.058	chr10:90921296|90948672	0.004	chr11:70874746|70884968	0.078		chr1:174581916|174612651	0.17	chr10:45605509|45652738	0.164	chr1:185386246|185397267	0.14
chr12:31760847|31802483	0.13	chr10:59083448|59136196	0.069	chr11:19998120|20018189	0.093		chr11:7078888|7109112	0.026	chr12:4937387|4954657	0.16	chr11:26397746|26434500	0.667		chr10:13801404|13801949	0.088	chr10:92075170|92136690	0.857	chr11:70874746|70887171	0.149		chr1:174581916|174744306	0.076	chr10:45605513|45652738	0.19	chr1:186736116|186739863	0.197
chr12:31760847|31839854	0.111	chr10:59130971|59136196	0.116	chr11:20080023|20080798	0.023		chr11:7078888|7130403	0.008	chr12:4961218|4978588	0.154	chr11:26422408|26459836	0.111		chr10:14004201|14011215	0.07	chr10:92075513|92136690	0.157	chr11:70874746|70893688	0.139		chr1:174593061|174612651	0.035	chr10:45618498|45652738	0.103	chr1:187230784|187304397	0.063
chr12:31820125|31870134	0.048	chr10:59166504|59183711	0.25	chr11:20703711|20709746	0.025		chr11:7130276|7139189	0.002	chr12:4961218|4991058	0.103	chr11:28434081|28439089	0.086		chr10:14004201|14066684	0.101	chr10:92103706|92136690	0.133	chr11:70874746|70908517	0.023		chr1:174608382|174612651	0.238	chr10:45618498|45677263	0.038	chr1:187233131|187233826	0.055
chr12:31869419|31900973	0.07	chr10:59166504|59192815	0.333	chr11:20703711|20712315	0.066		chr11:7137273|7139189	0.011	chr12:4961218|5006791	0.476	chr11:28434081|28544280	0.043		chr10:14004201|14076962	0.059	chr10:92829653|92878612	0.545	chr11:70874746|70925912	0.03		chr1:174666643|174744306	0.042	chr10:45638321|45701024	0.123	chr1:187316524|187407490	0.273
chr12:34373878|34402867	0.039	chr10:61663690|61674987	0.017	chr11:20709620|20727639	0.016		chr11:7137273|7150903	0.005	chr12:4961218|5013984	0.222	chr11:29400184|29430252	0.03		chr10:14004201|14086082	0.104	chr10:92868723|92878612	0.462	chr11:70884765|70893688	0.026		chr1:174694187|174699676	0.263	chr10:45670346|45686733	0.136	chr1:189896571|189909914	0.04
chr12:34373878|34431989	0.059	chr10:62770855|62772065	0.036	chr11:20725685|20727639	0.228		chr11:8478225|8479665	0.327	chr12:8238443|8275890	0.103	chr11:29422540|29430252	0.051		chr10:14066583|14066684	0.007	chr10:93221587|93239043	0.018	chr11:70893569|70908517	0.026		chr1:174694187|174719937	0.071	chr10:49101128|49132904	0.043	chr1:190146952|190162313	0.162
chr12:34389245|34393405	0.028	chr10:62776568|62776963	0.064	chr11:21263199|21278060	0.145		chr11:8518199|8519570	0.143	chr12:13374696|13415731	0.076	chr11:29470315|29477458	0.054		chr10:18089448|18096336	0.203	chr10:93235438|93236963	0.009	chr11:70900472|70908517	0.027		chr1:174698769|174744306	0.045	chr10:49132679|49244443	0.034	chr1:190216582|190218968	0.5
chr12:36521433|36547960	0.286	chr10:62780441|62791042	0.103	chr11:21689568|21724636	0.105		chr11:12343744|12378359	0.239	chr12:13390925|13393532	0.058	chr11:29482109|29498612	0.113		chr10:18092845|18094908	0.171	chr10:94718852|94750659	0.041	chr11:70900472|70917782	0.03		chr1:175078189|175122995	0.02	chr10:49240579|49272963	0.016	chr1:190842443|190844602	0.058
chr12:38147503|38173843	0.028	chr10:62832894|62840374	0.516	chr11:21711462|21748941	0.13		chr11:12365105|12378359	0.151	chr12:13482386|13484044	0.111	chr11:29498409|29504311	0.027		chr10:18603407|18619793	0.037	chr10:94725647|94750659	0.037	chr11:70900472|70920968	0.017		chr1:175078189|175153230	0.019	chr10:49355909|49422672	0.059	chr1:190844487|190899571	0.088
chr12:38147503|38228123	0.026	chr10:62832894|62840378	0.545	chr11:21813360|21857609	0.108		chr11:12369594|12378359	0.059	chr12:21217975|21239649	0.077	chr11:29533226|29545101	0.157		chr10:20023608|20029203	0.041	chr10:94748941|94750659	0.035	chr11:70900472|70925912	0.053		chr1:175121728|175153170	0.015	chr10:49404337|49422672	0.043	chr1:190871592|190871951	0.041
chr12:40621221|40631618	0.028	chr10:63283181|63288009	0.074	chr11:21813360|21886288	0.121		chr11:19945129|19945660	0.211	chr12:21224305|21230956	0.059	chr11:29705535|29708770	0.1		chr10:20023608|20059090	0.135	chr10:94906465|94922770	0.07	chr11:70917315|70925912	0.044		chr1:175121728|175153230	0.473	chr10:49522143|49528040	0.017	chr1:190871592|190888764	0.068
chr12:40621221|40640445	0.083	chr10:63287519|63288009	0.037	chr11:22053432|22068506	0.327		chr11:19998120|20008477	0.38	chr12:24096843|24217680	0.857	chr11:29777003|29805814	0.059		chr10:20118145|20118583	0.048	chr10:98914760|98968803	0.006	chr11:70919177|70920968	0.03		chr1:175970478|175975627	0.036	chr10:49522307|49528040	0.017	chr1:190871592|190899571	0.62
chr12:40621221|40649489	0.095	chr10:63289052|63299239	0.068	chr11:23363791|23364512	0.048		chr11:19998120|20018189	0.2	chr12:24504947|24523201	0.161	chr11:29784064|29785755	0.087		chr10:20245270|20250480	0.017	chr10:98979704|98991202	0.006	chr11:70919177|70925912	0.026		chr1:176023896|176044962	0.014	chr10:49523682|49528040	0.029	chr1:190885334|190888764	0.008
chr12:40631522|40640445	0.057	chr10:63289052|63307909	0.525	chr11:23401453|23405953	0.03		chr11:20077188|20080798	0.013	chr12:24854879|24882794	0.055	chr11:29831099|29906331	0.053		chr10:20245270|20257297	0.016	chr10:98986891|98996982	0.003	chr11:72645537|72663173	0.143		chr1:176044835|176074525	0.013	chr10:49523682|49535499	0.109	chr1:190885334|190899571	0.216
chr12:40631522|40649489	0.07	chr10:67034599|67039577	0.057	chr11:23581596|23582934	0.061		chr11:20238466|20242238	0.051	chr12:24854879|24924294	0.058	chr11:29848815|29906331	0.157		chr10:20407128|20418823	0.006	chr10:98986891|99003378	0.001	chr11:72645537|72673057	0.116		chr1:176044835|176090010	0.02	chr10:49523682|49578302	0.074	chr1:190885334|190905118	0.018
chr12:40668406|40676790	0.17	chr10:67034599|67063071	0.098	chr11:23707523|23725574	0.235		chr11:20703711|20712315	0.063	chr12:24878191|24882794	0.105	chr11:30534028|30535391	0.308		chr10:20418732|20443369	0.006	chr10:105303594|105323637	0.111	chr11:72712157|72714483	0.213		chr1:176044835|176090039	0.328	chr10:49573564|49578302	0.012	chr1:191008076|191021256	0.143
chr12:44282578|44311595	0.03	chr10:67157907|67189849	0.042	chr11:26397746|26434500	0.478		chr11:20725685|20727639	0.184	chr12:24878191|24924294	0.456	chr11:30934672|30939621	0.04		chr10:20434465|20443369	0.041	chr10:105413217|105413787	0.269	chr11:72817931|72826262	0.05		chr1:176074414|176090039	0.083	chr10:50617712|50618271	0.05	chr1:191749540|191763671	0.033
chr12:50419853|50428234	0.174	chr10:69808416|69824416	0.007	chr11:29400184|29430252	0.056		chr11:21136046|21148425	0.062	chr12:24878191|24924819	0.087	chr11:31055458|31061586	0.421		chr10:21000506|21041241	0.007	chr10:106743487|106800853	0.022	chr11:72817931|72844487	0.054		chr1:176074439|176090039	0.067	chr10:50635033|50660726	0.145	chr1:192116269|192120133	0.164
chr12:51619814|51661713	0.222	chr10:69927695|69932496	0.011	chr11:29422540|29430252	0.087		chr11:21263199|21271738	0.125	chr12:24878191|24934622	0.423	chr11:31055458|31064087	0.118		chr10:21924460|21928551	0.033	chr10:108268572|108274188	0.015	chr11:74425940|74437032	0.015		chr1:176139962|176149133	0.038	chr10:50637908|50660726	0.056	chr1:192123539|192126027	0.434
chr12:51627110|51661713	0.052	chr10:69932409|69980394	0.009	chr11:29482109|29498612	0.11		chr11:21263199|21278060	0.138	chr12:24878191|24939348	0.133	chr11:31081362|31104474	0.125		chr10:22705693|22712091	0.105	chr10:108497979|108498847	0.002	chr11:74435701|74441785	0.029		chr1:176824752|176853902	0.051	chr10:50748806|50767507	0.233	chr1:192221333|192224951	0.028
chr12:51647994|51661713	0.23	chr10:69994372|69999498	0.082	chr11:29498409|29504311	0.069		chr11:21664326|21813462	0.111	chr12:24994812|24997330	0.024	chr11:32652748|32711997	0.018		chr10:22707589|22712091	0.019	chr10:108583874|108636673	0.012	chr11:74656423|74657339	0.087		chr1:176824752|176878106	0.08	chr10:52284103|52290923	0.429	chr1:192221333|192238853	0.015
chr12:51716942|51723048	0.085	chr10:70142579|70154836	0.08	chr11:29705535|29708160	0.011		chr11:21813360|21886288	0.182	chr12:24994812|25005218	0.008	chr11:32708188|32711997	0.024		chr10:23798746|23806040	0.128	chr10:108583874|108642398	0.003	chr11:74682235|74699520	0.015		chr1:176946108|176955923	0.058	chr10:52429193|52436663	0.182	chr1:192221333|192242037	0.348
chr12:51772274|51772705	0.064	chr10:70142579|70175167	0.057	chr11:29705535|29708770	0.101		chr11:22053432|22068506	0.29	chr12:28859252|28867153	0.123	chr11:33297342|33318459	0.333		chr10:25220611|25289730	0.603	chr10:108583874|108691063	0.007	chr11:74928993|74990215	0.103		chr1:177031650|177248881	0.023	chr10:52544607|52545267	0.315	chr1:192221333|192277090	0.022
chr12:52516079|52519967	0.07	chr10:70448758|70477272	0.127	chr11:29777003|29777445	0.067		chr11:22053432|22101230	0.043	chr12:29811373|29811734	0.015	chr11:35508223|35570731	0.023		chr10:25267308|25289730	0.441	chr10:108627253|108642398	0.012	chr11:74945522|74990215	0.068		chr1:177043775|177067333	0.086	chr10:53348472|53349259	0.062	chr1:192224845|192242037	0.136
chr12:52516079|52542636	0.216	chr10:73282748|73283608	0.689	chr11:29777003|29805814	0.196		chr11:22137838|22151892	0.045	chr12:29849245|29855283	0.011	chr11:35610592|35612436	0.083		chr10:25441573|25443954	0.018	chr10:108627253|108691063	0.005	chr11:74981852|74990215	0.05		chr1:177043775|177248881	0.057	chr10:53611352|53626034	0.167	chr1:192238725|192242037	0.019
chr12:52937135|52938506	0.016	chr10:73483861|73489951	0.182	chr11:29777003|29821757	0.077		chr11:23320661|23349343	0.031	chr12:30257966|30288315	0.333	chr11:35776086|35777820	0.029		chr10:25993367|25994385	0.182	chr10:109727831|109742678	0.068	chr11:75390072|75391227	0.467		chr1:177050038|177067333	0.068	chr10:53674566|53690148	0.434	chr1:192323580|192337829	0.04
chr12:53139381|53142768	0.099	chr10:73483861|73490249	0.526	chr11:29848815|29906331	0.182		chr11:23414736|23420144	0.016	chr12:31660717|31670385	0.071	chr11:36273231|36300430	0.025		chr10:26302653|26352375	0.087	chr10:109764518|109765006	0.049	chr11:75751881|75759428	0.005		chr1:177059334|177131096	0.015	chr10:53674566|53699343	0.068	chr1:192337400|192337829	0.19
chr12:53501034|53501440	0.174	chr10:74210367|74230380	0.323	chr11:30123817|30136145	0.005		chr11:23576731|23584611	0.053	chr12:31760847|31802483	0.103	chr11:36273231|36385328	0.015		chr10:26327687|26352375	0.19	chr10:109816254|109824681	0.034	chr11:76113941|76117805	0.033		chr1:177059334|177248881	0.123	chr10:53689951|53699343	0.072	chr1:192431776|192434919	0.118
chr12:55149621|55288057	0.571	chr10:74482037|74504808	0.143	chr11:31055458|31061586	0.438		chr11:23707523|23725574	0.194	chr12:31760847|31839854	0.098	chr11:36864029|36864943	0.031		chr10:29196265|29199280	0.009	chr10:109880535|109903863	0.069	chr11:76117059|76121596	0.034		chr1:177067211|177248881	0.027	chr10:53694695|53699343	0.198	chr1:192980346|192986882	0.673
chr12:55150876|55288646	1	chr10:75230682|75248644	0.036	chr11:32371518|32388004	0.095		chr11:26397746|26434500	0.5	chr12:31790847|31802483	0.098	chr11:43704534|43705477	0.556		chr10:29221786|29222300	0.106	chr10:110216702|110217110	0.056	chr11:76422153|76425326	0.011		chr1:177078774|177097098	0.007	chr10:59192166|59192815	0.385	chr10:3423498|3437299	0.5
chr12:55225940|55288646	1	chr10:75230682|75279961	0.062	chr11:32574499|32577773	0.222		chr11:28423697|28434157	0.061	chr12:34389245|34402867	0.041	chr11:44531276|44551819	0.017		chr10:30547657|30566506	0.143	chr10:111204735|111233690	0.034	chr11:77545484|77549300	0.009		chr1:177078774|177131096	0.035	chr10:59599928|59600693	0.213	chr10:4015514|4018599	0.1
chr12:55407469|55414498	0.023	chr10:75245079|75261957	0.078	chr11:32708188|32711997	0.027		chr11:28434081|28505430	0.068	chr12:35078900|35082971	0.038	chr11:45883710|45890799	0.022		chr10:30722646|30771840	0.054	chr10:111293225|111294007	0.011	chr11:77571607|77585494	0.074		chr1:177078774|177248881	0.08	chr10:60042121|60064408	0.154	chr10:4028395|4035318	0.138
chr12:55410127|55414498	0.012	chr10:75261794|75279961	0.051	chr11:35610592|35612436	0.065		chr11:28434081|28544280	0.042	chr12:35078900|35086984	0.04	chr11:46221336|46224205	0.008		chr10:31500379|31534896	0.136	chr10:116177718|116188468	0.077	chr11:77577323|77601761	0.021		chr1:177096967|177109738	0.057	chr10:60778168|60783282	0.022	chr10:4083737|4106529	0.078
chr12:55757926|55762737	0.026	chr10:75274017|75279961	0.241	chr11:36273231|36300430	0.022		chr11:29482109|29498612	0.042	chr12:35078900|35112504	0.055	chr11:49212695|49215945	0.29		chr10:31690911|31694413	0.064	chr10:116236679|116256243	0.163	chr11:78006727|78009794	0.151		chr1:177096967|177131096	0.008	chr10:62437434|62441246	0.107	chr10:4103236|4106529	0.128
chr12:55776019|55795776	0.022	chr10:75684292|75700095	0.182	chr11:36864029|36864943	0.046		chr11:29498409|29504311	0.028	chr12:38100364|38127383	0.016	chr11:50301758|50308929	0.006		chr10:32329765|32402373	0.032	chr10:116506229|116549175	0.066	chr11:78009401|78009794	0.115		chr1:177096967|177248881	0.045	chr10:62746901|62747464	0.085	chr10:4367678|4374754	0.229
chr12:59050268|59051708	0.125	chr10:75694715|75700095	0.077	chr11:36864033|36864943	0.046		chr11:29533226|29542509	0.074	chr12:38147503|38190134	0.015	chr11:50304326|50308929	0.007		chr10:32329765|32545383	0.037	chr10:116517317|116549105	0.052	chr11:78013171|78018229	0.128		chr1:177102962|177131096	0.026	chr10:62750547|62751016	0.066	chr10:5048724|5141012	0.003
chr12:61669480|61669654	0.063	chr10:76797795|76800914	0.061	chr11:41967534|41976686	0.024		chr11:29533226|29545101	0.217	chr12:38190060|38228123	0.013	chr11:50307470|50308929	0.008		chr10:32463387|32464073	0.364	chr10:116517317|116549175	0.144	chr11:79384175|79395961	0.035		chr1:177102962|177210037	0.012	chr10:62763440|62766782	0.056	chr10:5061389|5075947	0.007
chr12:64920805|64921329	0.154	chr10:79860824|79862047	0.105	chr11:43704534|43705477	0.606		chr11:29705535|29708770	0.09	chr12:40621221|40640445	0.018	chr11:50307470|50310867	0.004		chr10:33996667|34012137	0.056	chr10:116527827|116549175	0.049	chr11:79425513|79475883	0.045		chr1:177102962|177248881	0.178	chr10:62776568|62776963	0.17	chr10:5075789|5141012	0.004
chr12:65101561|65114018	0.308	chr10:81143962|81145217	0.016	chr11:43704534|43705567	0.095		chr11:29777003|29805814	0.06	chr12:40621221|40649489	0.029	chr11:51267171|51273626	0.015		chr10:36991757|36993884	0.009	chr10:116937397|116939481	0.046	chr11:79446806|79448336	0.019		chr1:177109627|177248881	0.007	chr10:62832894|62840374	0.094	chr10:5161452|5168878	0.004
chr12:66550481|66655437	0.108	chr10:81308948|81309247	0.009	chr11:46221336|46224205	0.006		chr11:29848815|29906331	0.19	chr12:40626337|40649489	0.025	chr11:51271800|51273626	0.017		chr10:39832518|39846913	0.07	chr10:117099943|117102198	0.098	chr11:80056452|80064399	0.429		chr1:177130971|177248881	0.027	chr10:62832894|62840378	0.243	chr10:5201996|5209486	0.045
chr12:69159352|69361341	0	chr10:81662923|81821514	1	chr11:46247559|46260903	0.005		chr11:31055458|31061446	0.043	chr12:40631522|40640445	0.033	chr11:51729452|51731905	0.158		chr10:40254264|40254464	0.067	chr10:117280641|117289197	1	chr11:80952480|80971614	0.19		chr1:177209976|177248881	0.077	chr10:62932719|62937994	0.094	chr10:5209456|5211036	0.004
chr12:69159371|69361341	0	chr10:81697271|81988978	1	chr11:49212695|49215798	0.049		chr11:31055458|31061586	0.361	chr12:40631522|40649489	0.014	chr11:51729452|51734661	0.211		chr10:40434304|40436212	0.023	chr10:117355935|117367988	0.201	chr11:81531239|81532988	0.5		chr1:177272370|177309816	0.8	chr10:63015802|63017610	0.033	chr10:5215192|5220504	0.011
chr12:69302324|69303962	0.017	chr10:81719857|81878415	1	chr11:49212695|49215945	0.453		chr11:32612671|32617962	0.333	chr12:40668406|40676790	0.152	chr11:51835573|51849051	0.029		chr10:40466638|40469955	0.019	chr10:117366081|117367988	0.027	chr11:83948445|83949694	0.194		chr1:177937749|178141442	0.857	chr10:63289052|63307909	0.143	chr10:5218499|5222520	0.005
chr12:69320373|69322350	0.073	chr10:81726618|81743825	0.364	chr11:49212695|49217475	0.102		chr11:35610592|35612436	0.038	chr12:44282578|44311595	0.022	chr11:52117987|52119304	0.003		chr10:41254844|41258148	0.017	chr10:119929901|119945171	0.347	chr11:84193079|84195687	0.571		chr1:178323134|178325313	0.513	chr10:63289052|63311914	0.105	chr10:5221863|5222520	0.004
chr12:69632060|69658078	0.186	chr10:81726618|82014744	0.571	chr11:50301758|50308929	0.007		chr11:35622008|35634034	0.026	chr12:50419853|50428234	0.16	chr11:52236837|52245121	0.006		chr10:41494519|41507559	0.588	chr10:120018073|120038793	0.105	chr11:85077265|85104026	0.282		chr1:178323134|178329407	0.017	chr10:67021749|67039577	0.035	chr10:5403841|5425760	0.011
chr12:69640054|69658078	0.211	chr10:81727873|81885848	1	chr11:50301758|50310867	0.009		chr11:35910176|35915285	0.052	chr12:51619814|51661713	0.086	chr11:53265924|53267118	0.007		chr10:42783442|42791291	0.102	chr10:120035351|120038793	0.14	chr11:85326864|85339796	0.209		chr1:178323134|178334026	0.032	chr10:67021749|67063071	0.038	chr10:5403841|5426275	0.315
chr12:70020834|70025481	0.08	chr10:81771094|81906593	0.686	chr11:50307470|50308929	0.018		chr11:36273231|36300430	0.019	chr12:51621780|51661713	0.104	chr11:53265932|53266049	0.021		chr10:42783442|42806671	0.058	chr10:120825108|120852092	0.706	chr11:85531793|85583994	0.071		chr1:178434009|178437486	0.273	chr10:67034599|67039577	0.07	chr10:5403841|5443235	0.003
chr12:70078112|70102854	0.102	chr10:81885710|82014744	0.4	chr11:50910436|50912404	0.111		chr11:36273231|36385328	0.019	chr12:51643104|51661713	0.044	chr11:53284100|53292314	0.035		chr10:42783442|42829039	0.045	chr10:121279098|121306883	0.036	chr11:85576782|85583994	0.087		chr1:178434009|178455888	0.15	chr10:67034599|67063071	0.093	chr10:5436739|5456868	0.005
chr12:72783683|72784536	0.01	chr10:82368571|82383844	0.727	chr11:51271800|51273626	0.043		chr11:36677469|36864943	0.031	chr12:51647994|51661713	0.16	chr11:53368660|53375633	0.01		chr10:42789300|42797733	0.185	chr10:121288880|121306883	0.102	chr11:86532772|86535460	0.136		chr1:178678826|178679359	0.24	chr10:67157907|67189849	0.098	chr10:5443140|5456868	0.004
chr12:73168000|73219142	0.127	chr10:82368571|82400986	0.174	chr11:51716439|51729575	0.129		chr11:41967534|41976686	0.014	chr12:51716942|51723048	0.079	chr11:53368660|53380672	0.022		chr10:43074593|43160844	0.044	chr10:121823037|121831912	0.031	chr11:86602008|86635306	0.026		chr1:178715398|178715969	0.125	chr10:67224009|67226919	0.018	chr10:6900570|6920086	0.022
chr12:73179205|73219142	0.125	chr10:83281370|83304375	0.098	chr11:51716439|51731905	0.095		chr11:42591858|42597785	0.009	chr12:51772274|51772705	0.068	chr11:53531996|53537915	0.006		chr10:43127779|43160844	0.149	chr10:121925816|121931509	0.26	chr11:86635175|86665878	0.059		chr1:179043737|179050378	0.155	chr10:69879893|69882558	0.014	chr10:6935175|6956132	0.146
chr12:73181784|73219142	0.078	chr10:84947412|84948020	0.195	chr11:51729452|51734661	0.25		chr11:43704534|43705477	0.574	chr12:51800715|51806596	0.03	chr11:53583227|53586930	0.013		chr10:43157908|43160844	0.056	chr10:122782183|122811559	0.042	chr11:86661123|86665878	0.04		chr1:179043737|179094402	0.035	chr10:69932409|69980394	0.023	chr10:6935187|6956132	0.102
chr12:73926557|73928298	0.035	chr10:85143016|85157194	0.101	chr11:53284100|53292314	0.017		chr11:45883710|45895129	0.068	chr12:52516079|52519967	0.135	chr11:53979465|54007871	0.571		chr10:43298799|43372209	0.08	chr10:122904092|122920845	0.122	chr11:86940445|86945976	0.019		chr1:179086324|179094402	0.067	chr10:69950952|69959072	0.009	chr10:6954670|6956132	0.02
chr12:74155177|74162876	0.052	chr10:88400652|88414598	0.07	chr11:53368660|53375633	0.012		chr11:48992004|49059761	1	chr12:52516079|52542636	0.144	chr11:54543579|54568496	0.253		chr10:43393871|43413547	0.7	chr10:123119109|123181800	0.016	chr11:87041788|87059560	0.053		chr1:179289275|179289872	0.632	chr10:69958918|69980394	0.044	chr10:7126095|7154485	0.037
chr12:74229215|74238370	0.016	chr10:88411916|88419560	0.089	chr11:53531996|53537915	0.004		chr11:49212695|49215798	0.095	chr12:52937135|52938506	0.01	chr11:57185793|57201179	0.003		chr10:43921387|43936091	0.061	chr10:123146794|123181800	0.072	chr11:87137590|87219056	0.035		chr1:179373960|179377799	0.16	chr10:69994372|69999498	0.021	chr10:7134522|7154485	0.088
chr12:75087405|75087831	0.097	chr10:88809082|88810085	0.51	chr11:54543579|54568496	0.316		chr11:49212695|49215945	0.393	chr12:53010474|53025841	0.031	chr11:57217772|57229025	0.002		chr10:45419137|45420708	0.522	chr10:123163593|123181800	0.024	chr11:87145464|87163869	0.02		chr1:179405283|179411785	0.179	chr10:70142579|70154836	0.087	chr10:7138355|7154485	0.016
chr12:75087405|75154281	0.053	chr10:88992875|88998160	0.15	chr11:59421525|59438513	0.011		chr11:49212695|49217475	0.111	chr12:53139381|53142768	0.122	chr11:57236894|57243119	0.003		chr10:45419137|45476396	0.458	chr10:123168227|123181800	0.028	chr11:87145464|87167516	0.01		chr1:179405283|179423418	0.021	chr10:70154708|70175167	0.096	chr10:7140319|7154485	0.341
chr12:75114191|75137750	0.032	chr10:89068100|89088293	0.275	chr11:60270318|60275002	0.044		chr11:50301758|50308929	0.006	chr12:53139381|53147983	0.012	chr11:58040391|58044050	0.043		chr10:45469037|45476396	0.462	chr10:125294595|125302081	0.19	chr11:87145464|87186515	0.013		chr1:179762545|179788339	0.056	chr10:71258201|71262262	0.091	chr10:7142961|7154485	0.009
chr12:75114191|75154281	0.098	chr10:89112791|89125224	0.222	chr11:61519487|61523193	0.014		chr11:50304326|50308929	0.003	chr12:53139381|53148170	0.016	chr11:58854260|58869006	0.409		chr10:45588380|45590372	0.016	chr10:125294595|125341850	0.094	chr11:87145464|87190159	0.01		chr1:179784090|179786131	0.145	chr10:75230682|75279961	0.03	chr10:7152864|7154485	0.488
chr12:77323845|77332329	0.056	chr10:89772587|89794624	0.055	chr11:62146306|62161910	0.241		chr11:50307470|50308929	0.006	chr12:53501034|53501440	0.263	chr11:60270318|60275002	0.046		chr10:45588380|45618629	0.093	chr10:127299949|127305857	0.033	chr11:87146934|87149363	0.014		chr1:179786070|179788339	0.039	chr10:75245079|75261957	0.13	chr10:7152864|7160807	0.231
chr12:77331896|77332329	0.047	chr10:89774080|89787285	0.056	chr11:62147568|62161910	0.098		chr11:51271800|51273626	0.03	chr12:55224685|55288057	0.571	chr11:61519487|61535383	0.015		chr10:45588380|45652738	0.022	chr10:127444276|127454756	0.026	chr11:87159821|87178028	0.008		chr1:179999362|180040200	0.059	chr10:75245079|75279961	0.033	chr10:7640045|7649155	0.03
chr12:77331896|77365359	0.068	chr10:89775939|89803212	0.023	chr11:62151870|62161910	0.142		chr11:51716439|51731905	0.078	chr12:55676404|55677265	0.027	chr11:62117700|62132454	0.026		chr10:45618498|45652738	0.047	chr10:128124377|128125182	0.058	chr11:87598863|87601172	0.059		chr1:180024645|180040200	0.017	chr10:75248437|75267589	0.034	chr10:7795644|7801969	0.033
chr12:77448473|77450276	0.047	chr10:89787105|89794624	0.027	chr11:62283597|62292218	0.16		chr11:51721815|51729578	0.12	chr12:55738211|55739569	0.021	chr11:62128200|62132454	0.03		chr10:45618498|45686733	0.026	chr10:128207298|128208667	0.097	chr11:87604763|87604828	0.03		chr1:180031505|180040200	0.025	chr10:75257868|75279961	0.036	chr10:7798467|7810458	0.06
chr12:78454757|78504751	0.034	chr10:90042546|90077142	0.129	chr11:62340408|62345318	0.012		chr11:51729452|51734661	0.392	chr12:55747116|55795776	0.021	chr11:62146306|62161910	0.161		chr10:45638321|45652738	0.019	chr10:128468795|128469789	0.01	chr11:89042162|89049900	0.046		chr1:180072345|180074692	0.012	chr10:75261794|75267589	0.035	chr10:7810362|7814811	0.075
chr12:78590534|78637579	0.127	chr10:90049816|90077142	0.392	chr11:62351378|62354688	0.036		chr11:52236837|52245121	0.006	chr12:55786170|55795776	0.033	chr11:62147568|62161910	0.096		chr10:45638321|45701024	0.038	chr11:3140137|3153498	0.178	chr11:89048889|89052546	0.054		chr1:180093944|180114114	0.006	chr10:75261794|75267595	0.052	chr10:8298056|8307487	0.049
chr12:80397653|80404698	0.082	chr10:90049816|90163304	0.043	chr11:62383161|62391033	0.099		chr11:53265932|53266049	0.028	chr12:57325524|57364234	0.242	chr11:62151870|62161910	0.146		chr10:49240579|49422672	0.012	chr11:4517741|4531305	0.203	chr11:90257520|90267581	0.018		chr1:180109154|180114114	0.013	chr10:75274017|75279961	0.214	chr10:8298056|8330223	0.136
chr12:81314260|81316104	0.323	chr10:90069468|90077142	0.584	chr11:62383161|62395228	0.034		chr11:53284100|53292314	0.015	chr12:58997136|59002055	0.012	chr11:62283597|62292218	0.216		chr10:49355909|49422672	0.023	chr11:4640383|4649869	0.158	chr11:90340763|90345978	0.024		chr1:180136652|180142339	0.009	chr10:75684292|75700095	0.154	chr10:8298056|8390931	0.039
chr12:81474587|81510965	0.034	chr10:90069468|90114447	0.049	chr11:62419598|62423067	0.026		chr11:53368660|53375633	0.025	chr12:59050268|59051708	0.375	chr11:62338859|62345318	0.012		chr10:49404337|49422672	0.009	chr11:4803678|4820493	0.096	chr11:90340787|90345978	0.034		chr1:180651862|180665940	0.171	chr10:75915064|75916911	0.043	chr10:8780519|8789601	0.146
chr12:82234463|82237255	0.038	chr10:90069468|90163304	0.138	chr11:65053099|65075210	0.019		chr11:53891147|53969603	0.455	chr12:64976695|64997045	0.03	chr11:62349353|62354688	0.017		chr10:49523682|49535499	0.039	chr11:4808257|4820493	0.022	chr11:90571722|90600280	0.143		chr1:180733166|180738637	0.088	chr10:76367308|76370079	0.127	chr10:9778021|9800068	0.13
chr12:82311349|82342499	0.022	chr10:90069472|90077142	0.405	chr11:65706984|65712297	0.058		chr11:54543579|54568496	0.25	chr12:66550481|66655437	0.109	chr11:62351378|62354688	0.013		chr10:49523682|49578302	0.016	chr11:4816082|4820493	0.034	chr11:93599371|93600756	0.182		chr1:180736692|180738637	0.029	chr10:76797795|76800914	0.09	chr10:9798122|9800068	0.594
chr12:82340662|82342499	0.066	chr10:90531806|90644556	0.018	chr11:65735192|65775765	0.02		chr11:54840930|54853299	0.167	chr12:69159384|69159587	0	chr11:62351378|62373622	0.016		chr10:49573564|49578302	0.013	chr11:5329879|5338763	0.138	chr11:93905159|93912458	0.327		chr1:181109160|181123984	0.052	chr10:77941147|77943983	0.163	chr10:9808420|9838160	0.038
chr12:82357233|82372542	0.025	chr10:90577089|90680919	0.01	chr11:65756269|65775765	0.087		chr11:58854260|58869006	0.24	chr12:69159435|69361424	0	chr11:62383161|62391033	0.039		chr10:50617712|50660726	0.034	chr11:5972217|5982758	0.004	chr11:93905159|93933958	0.186		chr1:181120355|181123984	0.077	chr10:78210378|78211622	0.03	chr10:9841871|9866680	0.087
chr12:82357233|82387712	0.011	chr10:90895099|90897426	0.045	chr11:67219178|67300151	1		chr11:60258856|60275002	0.015	chr12:69159453|69361304	0	chr11:62384718|62391033	0.013		chr10:50635033|50650711	0.04	chr11:6113243|6125561	0.02	chr11:93905163|93912458	0.184		chr1:181818840|181820777	0.04	chr10:79860824|79862047	0.08	chr10:10719223|10746791	0.048
chr12:82384651|82403179	0.007	chr10:90895099|90923602	0.087	chr11:68745317|68760751	0.016		chr11:60270318|60275002	0.009	chr12:69159472|69361323	0	chr11:62410820|62433699	0.013		chr10:50635033|50660726	0.078	chr11:6193154|6193476	0.072	chr11:94024917|94048558	0.025		chr1:181825622|181832232	0.094	chr10:79978392|79978475	0.055	chr10:10733159|10746791	0.063
chr12:83091748|83116299	0.066	chr10:90895099|90948672	0.016	chr11:68764236|68771057	0.013		chr11:60270318|60280283	0.015	chr12:69320373|69322350	0.067	chr11:65053099|65075210	0.032		chr10:50748806|50767507	0.25	chr11:6311009|6317080	0.119	chr11:94301505|94309691	0.022		chr1:181956394|181961919	0.203	chr10:80766163|80771366	0.132	chr10:10733159|10782794	0.018
chr12:83091748|83133744	0.029	chr10:90897247|90948672	0.007	chr11:68836150|68845424	0.027		chr11:61519487|61523193	0.02	chr12:69603476|69610826	0.1	chr11:65706984|65712297	0.056		chr10:50767091|50767507	0.071	chr11:6313788|6317080	0.062	chr11:95749000|95754055	0.145		chr1:182853957|182858610	0.143	chr10:80834313|80836141	0.033	chr10:10733159|10936578	0.01
chr12:83574632|83575136	0.056	chr10:90914696|90923602	0.063	chr11:69026074|69026579	0.145		chr11:61532518|61535383	0.011	chr12:69632060|69658078	0.213	chr11:65706984|65735366	0.008		chr10:50767091|50770383	0.174	chr11:6313788|6324922	0.029	chr11:97217791|97238258	0.023		chr1:183395910|183397893	0.051	chr10:81400509|81420798	0.026	chr10:10741436|10746791	0.011
chr12:83990494|84009966	0.667	chr10:90914693|90941512	0.008	chr11:69026074|69028064	0.053		chr11:61546150|61546911	0.023	chr12:70020834|70025481	0.092	chr11:65735192|65756371	0.02		chr10:52429193|52436663	0.092	chr11:6313788|6334648	0.008	chr11:97229830|97238258	0.166		chr1:184832576|184834028	0.028	chr10:81420267|81420798	0.104	chr10:10848450|10848847	0.154
chr12:84121283|84127017	0.035	chr10:90914696|90948672	0.07	chr11:69825974|69826934	0.013		chr11:61787429|61791583	0.013	chr12:70061151|70078281	0.045	chr11:65756269|65775765	0.042		chr10:52544607|52545267	0.333	chr11:6584520|6585217	0.01	chr11:97726705|97732755	0.025		chr1:184943206|184945000	0.106	chr10:81532396|81533406	0.082	chr10:10848450|10878537	0.182
chr12:84124475|84136637	0.031	chr10:90921296|90948672	0.01	chr11:70136441|70169822	0.8		chr11:61909848|61922829	0.202	chr12:70078112|70102854	0.158	chr11:65947469|65992869	0.067		chr10:53674566|53690148	0.24	chr11:7078888|7109112	0.038	chr11:98263470|98267858	0.824		chr1:185266901|185267279	0.319	chr10:81586858|81588021	0.051	chr10:10876545|10878537	0.105
chr12:84171460|84174423	0.121	chr10:91158748|91166069	0.042	chr11:70874746|70884968	0.056		chr11:62117700|62119282	0.046	chr12:70984672|70984745	0.2	chr11:65969966|65990535	0.216		chr10:53689951|53699343	0.036	chr11:7130276|7139189	0.009	chr11:98357033|98357796	0.009		chr1:185315894|185321006	0.026	chr10:81726618|81743825	0.267	chr10:11178734|11185462	0.137
chr12:85028770|85034034	0.095	chr10:92075170|92136690	0.854	chr11:70874746|70887171	0.097		chr11:62117700|62132454	0.037	chr12:71074936|71076069	0.103	chr11:65976337|65990535	0.151		chr10:53694695|53699343	0.069	chr11:7137273|7139189	0.012	chr11:98764898|98764969	0.068		chr1:185341223|185346723	0.022	chr10:81747116|81905665	0.435	chr10:11189631|11194369	0.024
chr12:85240798|85250373	0.192	chr10:92103706|92136690	0.296	chr11:70874746|70893688	0.079		chr11:62146306|62161910	0.25	chr12:73168000|73219142	0.132	chr11:66094005|66095459	0.176		chr10:53977023|54030794	0.039	chr11:11352522|11418287	0.444	chr11:101033901|101039911	0.007		chr1:185369577|185385110	0.01	chr10:81747377|81905665	0.261	chr10:12436281|12448092	0.043
chr12:85863564|85879475	0.29	chr10:92109639|92136690	0.162	chr11:70900472|70925912	0.073		chr11:62147568|62161910	0.093	chr12:73926554|73928298	0.031	chr11:68764236|68771057	0.024		chr10:54014415|54030794	0.045	chr11:11700205|11707904	0.471	chr11:101125203|101160946	0.766		chr1:185381800|185397267	0.011	chr10:81771094|81911023	0.3	chr10:12436281|12455564	0.255
chr12:86256868|86269061	0.215	chr10:92815881|92821131	0.286	chr11:70917315|70917782	0.018		chr11:62151870|62161910	0.102	chr12:74155177|74162876	0.128	chr11:69026070|69028064	0.063		chr10:56087531|56155818	0.065	chr11:12254783|12256202	0.038	chr11:101294970|101299076	0.016		chr1:185386246|185397267	0.123	chr10:81821454|81988717	1	chr10:12439627|12455564	0.228
chr12:86260577|86269061	0.101	chr10:92815881|92878612	0.333	chr11:70917315|70925912	0.094		chr11:62283597|62292218	0.181	chr12:74155177|74238370	0.041	chr11:69026074|69026579	0.091		chr10:56123511|56151853	0.277	chr11:12306958|12309752	0.03	chr11:101743076|101750066	0.111		chr1:186736116|186739863	0.311	chr10:82368571|82383844	0.571	chr10:13801404|13801949	0.332
chr12:89187022|89193207	0.055	chr10:92829653|92878612	0.3	chr11:70919177|70920968	0.027		chr11:62349353|62354688	0.015	chr12:74162056|74238370	0.04	chr11:69026074|69028064	0.063		chr10:58454573|58457784	0.017	chr11:12309614|12378359	0.022	chr11:103046379|103055289	0.034		chr1:187230784|187233826	0.043	chr10:82383763|82400986	0.286	chr10:13801848|13829829	0.025
chr12:89503018|89533010	0.015	chr10:92868723|92878612	0.519	chr11:70919177|70925912	0.02		chr11:62351378|62354688	0.03	chr12:74229215|74238370	0.023	chr11:69369136|69369355	0.031		chr10:58454573|58462045	0.01	chr11:12343744|12365179	0.032	chr11:103861893|103916672	0.006		chr1:187233131|187233826	0.05	chr10:83254783|83256142	0.103	chr10:14004201|14066684	0.184
chr12:90168920|90171586	0.049	chr10:93221587|93239043	0.049	chr11:72070303|72075035	0.065		chr11:62383161|62391033	0.061	chr12:75114191|75154281	0.25	chr11:70874746|70884968	0.038		chr10:58983921|59007137	0.056	chr11:12343744|12378359	0.123	chr11:103910443|103916672	0.005		chr1:188043334|188066457	0.053	chr10:83281370|83297300	0.062	chr10:14004201|14086082	0.235
chr12:98489905|98496310	0.143	chr10:94748941|94750659	0.053	chr11:72645537|72663173	0.054		chr11:62410820|62423067	0.014	chr12:77277361|77332329	0.063	chr11:70874746|70887171	0.108		chr10:59083448|59104491	0.141	chr11:12365105|12378359	0.095	chr11:104287123|104302410	0.013		chr1:189242887|189258898	0.171	chr10:83297154|83304375	0.154	chr10:14032122|14066684	0.026
chr12:98489905|98518832	0.435	chr10:94906465|94922770	0.067	chr11:72645537|72673057	0.068		chr11:65021941|65041510	0.035	chr12:77323845|77332329	0.236	chr11:70874746|70893688	0.135		chr10:59166504|59192815	0.174	chr11:12369594|12378359	0.052	chr11:104350487|104357596	0.051		chr1:190146952|190162313	0.184	chr10:83506598|83512437	0.083	chr10:14032304|14066684	0.066
chr12:98658213|98664305	0.125	chr10:98914760|98968803	0.01	chr11:72712157|72714483	0.143		chr11:65053099|65067156	0.014	chr12:77323845|77365359	0.045	chr11:70874746|70900607	0.015		chr10:60042121|60064408	0.151	chr11:19945129|20018189	0.154	chr11:104350487|104378826	0.209		chr1:190153416|190162313	0.054	chr10:83558598|83564537	0.034	chr10:14032304|14086082	0.111
chr12:98792024|98794619	0.179	chr10:98968694|98969124	0.005	chr11:72722628|72732413	0.077		chr11:65053099|65075210	0.032	chr12:77331896|77332329	0.062	chr11:70884765|70893688	0.018		chr10:60132029|60132556	0.002	chr11:19998120|20008477	0.339	chr11:104356684|104378826	0.085		chr1:190216582|190218968	0.4	chr10:83620698|83628833	0.009	chr10:14055392|14066684	0.049
chr12:100206156|100206233	0.001	chr10:98979704|98991202	0.004	chr11:72893262|72895285	0.078		chr11:65706984|65712297	0.024	chr12:77331896|77365359	0.032	chr11:70908380|70908491	0.074		chr10:60302078|60302485	0.001	chr11:19998120|20018189	0.156	chr11:104368680|104378826	0.126		chr1:190834006|190844602	0.031	chr10:84947412|84948020	0.331	chr10:14066583|14086082	0.062
chr12:100373544|100387194	0.011	chr10:98991062|98994807	0.004	chr11:74425182|74441785	0.008		chr11:65756269|65775765	0.028	chr12:77448473|77450276	0.032	chr11:70917315|70925912	0.065		chr10:61527060|61548215	0.066	chr11:20072456|20094445	0.012	chr11:104423922|104425293	0.072		chr1:190844487|190899571	0.077	chr10:85143016|85157194	0.104	chr10:14684064|14687708	0.024
chr12:100403357|100419570	0.015	chr10:98993867|98996982	0.003	chr11:74435701|74441785	0.038		chr11:65895841|65947729	0.136	chr12:78562856|78637579	0.021	chr11:70919177|70920968	0.02		chr10:62559476|62569515	0.007	chr11:20703711|20712315	0.025	chr11:104423922|104426468	0.126		chr1:190868573|190899571	0.053	chr10:85146344|85148798	0.115	chr10:14719827|14734912	0.364
chr12:100446860|100495440	0.028	chr10:103137107|103146293	0.308	chr11:74690210|74690284	0.025		chr11:65911791|65947729	0.105	chr12:78590534|78627260	0.039	chr11:70919177|70925912	0.015		chr10:62776568|62776963	0.101	chr11:20709620|20727639	0.025	chr11:105240361|105247595	0.195		chr1:190871592|190871951	0.054	chr10:88400652|88414598	0.118	chr10:18089448|18094908	0.058
chr12:100466180|100495440	0.012	chr10:105243589|105348549	0.111	chr11:74928993|74990215	0.177		chr11:65976337|65990535	0.345	chr12:78590534|78637579	0.082	chr11:72645537|72663173	0.037		chr10:62776568|62785594	0.016	chr11:20725685|20727639	0.207	chr11:105758922|105780125	0.019		chr1:190871592|190888764	0.048	chr10:88400652|88419560	0.111	chr10:18089448|18096336	0.319
chr12:100495272|100500230	0.024	chr10:105348435|105370778	0.154	chr11:74945522|74990215	0.243		chr11:66107874|66119721	0.25	chr12:80348320|80376731	0.044	chr11:72858331|72868070	0.037		chr10:62832894|62840378	0.492	chr11:21136046|21148425	0.031	chr11:105758922|105798824	0.022		chr1:190871592|190899571	0.573	chr10:88411916|88419560	0.085	chr10:18092845|18094908	0.097
chr12:100615997|100619641	0.103	chr10:106863254|106869972	0.018	chr11:75264757|75266364	0.057		chr11:68829915|68845424	0.017	chr12:80397653|80404698	0.073	chr11:73308709|73322281	0.067		chr10:62937418|62942719	0.016	chr11:21260288|21278060	0.121	chr11:105758922|105810597	0.02		chr1:190885334|190888764	0.008	chr10:89068100|89088293	0.143	chr10:18418716|18473071	0.276
chr12:100654047|100654489	0.286	chr10:108230437|108243130	0.012	chr11:75751881|75759428	0.003		chr11:69026074|69026579	0.067	chr12:81314260|81316104	0.564	chr11:74392220|74393482	0.016		chr10:63289052|63307909	0.508	chr11:21263199|21278060	0.162	chr11:106096991|106123906	0.146		chr1:190885334|190899571	0.241	chr10:89775939|89803212	0.071	chr10:18603407|18619793	0.194
chr12:101932968|101948439	0.051	chr10:108240105|108243130	0.015	chr11:76062985|76077122	0.025		chr11:69497814|69500858	0.444	chr12:81474587|81510965	0.073	chr11:74435701|74441785	0.063		chr10:67157907|67189849	0.043	chr11:21689568|21695305	0.154	chr11:106110744|106123906	0.273		chr1:190885334|190905118	0.063	chr10:89787105|89794624	0.116	chr10:18613138|18619793	0.032
chr12:102474546|102493859	0.077	chr10:108240105|108251008	0.024	chr11:76092221|76117805	0.029		chr11:69649728|69651723	0.012	chr12:81946931|81956263	0.029	chr11:74656423|74657339	0.052		chr10:67215270|67220635	0.018	chr11:21711462|21724636	0.25	chr11:106117490|106123906	0.169		chr1:190966203|190966985	0.889	chr10:90033214|90050112	0.014	chr10:18625148|18630926	0.036
chr12:102991350|103021876	0.436	chr10:108240105|108253495	0.04	chr11:76748508|76754800	0.066		chr11:70874746|70884968	0.066	chr12:82234463|82237255	0.081	chr11:74928993|74946219	0.071		chr10:68186026|68243229	0.125	chr11:22053432|22068506	0.326	chr11:106236995|106240099	0.051		chr1:191008076|191021256	0.067	chr10:90033214|90077142	0.014	chr10:18660597|18665013	0.028
chr12:103011200|103021876	0.095	chr10:108268572|108274188	0.03	chr11:77571607|77585494	0.028		chr11:70874746|70887171	0.159	chr12:82311349|82342499	0.015	chr11:74928993|74990215	0.076		chr10:69808416|69932496	0.004	chr11:22169035|22173006	0.082	chr11:107110809|107111631	0.118		chr1:191344977|191346904	0.078	chr10:90042546|90050112	0.047	chr10:20019558|20029203	0.033
chr12:105648313|105651523	0.051	chr10:108498246|108498672	0.002	chr11:77573696|77577368	0.028		chr11:70874746|70893688	0.168	chr12:82340662|82342499	0.068	chr11:74945522|74981913	0.049		chr10:69904198|69932496	0.005	chr11:22774891|22787249	0.667	chr11:107592706|107604363	0.062		chr1:192116269|192120133	0.066	chr10:90042546|90077142	0.091	chr10:20023608|20046484	0.031
chr12:105799651|105805008	0.096	chr10:108583874|108636664	0.002	chr11:77777235|77778314	0.029		chr11:70884765|70893688	0.012	chr12:82340662|82363131	0.008	chr11:74945522|74990215	0.132		chr10:69927695|69932496	0.004	chr11:23261835|23271205	0.036	chr11:107592706|107620214	0.061		chr1:192116269|192130460	0.233	chr10:90042546|90359215	0.006	chr10:20023608|20059090	0.041
chr12:107989465|107989830	0.076	chr10:108583874|108636673	0.01	chr11:78006727|78009794	0.115		chr11:70900472|70925912	0.02	chr12:82340662|82372542	0.011	chr11:75390072|75391227	0.444		chr10:69994372|69999498	0.073	chr11:23320661|23349343	0.042	chr11:108498244|108531465	0.455		chr1:192119915|192130460	0.043	chr10:90049816|90077142	0.259	chr10:20023608|20100197	0.038
chr12:108157754|108165172	0.196	chr10:108583874|108642398	0.003	chr11:78009401|78009794	0.09		chr11:70917315|70917782	0.025	chr12:82357233|82372542	0.022	chr11:75543158|75545830	0.071		chr10:70142579|70154836	0.046	chr11:23382554|23401578	0.028	chr11:108518679|108531465	0.273		chr1:192123539|192126027	0.358	chr10:90049816|90163304	0.01	chr10:20067829|20100197	0.062
chr12:108463527|108471985	0.035	chr10:108583874|108691063	0.005	chr11:78618275|78644017	0.533		chr11:70917315|70925912	0.127	chr12:82357233|82387712	0.015	chr11:76113941|76117805	0.063		chr10:73282748|73283608	0.815	chr11:23401453|23405953	0.025	chr11:108664496|108757819	0.386		chr1:192221333|192224951	0.025	chr10:90069468|90077142	0.601	chr10:20118145|20118583	0.072
chr12:109718114|109718499	0.234	chr10:108627253|108642398	0.006	chr11:79384175|79390399	0.039		chr11:72712157|72714483	0.152	chr12:82372368|82403179	0.008	chr11:76748508|76754800	0.074		chr10:74210367|74230380	0.121	chr11:23446432|23449293	0.024	chr11:108664496|108808739	0.364		chr1:192221333|192242037	0.197	YCCX2:2:2219:12266:36979,ST-E00205:820:H2VMYCCX2:2:2219:32573:39001,ST-E00205:820:H2VMYCCX2:2:2220:3092:35045,ST-E00205:820:H2VMYCCX2:2:2220:14083:41673,ST-E00205:820:H2VMYCCX2:2:2220:21988:57723,ST-E00205:820:H2VMYCCX2:2:2222:25662:48371,ST-E00205:820:H2VMYCCX2:2:2222:12073:52502,ST-E00205:820:H2VMYCCX2:2:2222:10176:64369,ST-E00205:820:H2VMYCCX2:2:2222:3275:67287,ST-E00205:820:H2VMYCCX2:2:2223:1…		chr10:20245270|20250480	0.028
chr12:111219811|111222397	0.133	chr10:108627253|108691063	0.002	chr11:79384175|79418683	0.024		chr11:72728761|72732413	0.062	chr12:83272339|83370664	0.158	chr11:77188716|77200153	0.316		chr10:74210367|74303206	0.069	chr11:26397746|26407648	0.111	chr11:108923152|108931579	0.316		chr1:192221333|192277090	0.018	chr10:90069468|90114447	0.062	chr10:20245270|20261983	0.028
chr12:111219811|111243538	0.182	chr10:108690884|108691063	0.003	chr11:79425513|79475883	0.027		chr11:74435701|74441785	0.072	chr12:83990494|84009966	0.926	chr11:77563664|77575669	0.014		chr10:74324358|74396479	0.097	chr11:26397746|26434500	0.5	chr11:109011726|109011932	0.001		chr1:192224845|192242037	0.103	chr10:90069468|90139711	0.009	chr10:20981324|21007778	0.038
chr12:111592577|111604564	0.067	chr10:108690884|108835434	0.007	chr11:79446806|79448336	0.02		chr11:74484887|74484971	0.015	chr12:84124475|84135693	0.021	chr11:77571607|77585494	0.056		chr10:74482037|74504808	0.359	chr11:26397746|26441948	0.222	chr11:109011726|109012079	0		chr1:192337400|192337829	0.134	chr10:90069468|90163304	0.116	chr10:21017913|21058250	0.024
chr12:111592577|111618383	0.169	chr10:109727831|109742678	0.068	chr11:79546971|79551134	0.039		chr11:74656423|74657339	0.04	chr12:84124475|84136637	0.048	chr11:77691542|77693254	0.033		chr10:75131021|75131684	0.004	chr11:28434081|28505430	0.158	chr11:109011934|109012079	0		chr1:192413017|192418935	0.073	chr10:90069468|90260818	0.007	chr10:21307780|21309093	0.207
chr12:111772319|111778700	0.002	chr10:109736919|109755138	0.017	chr11:79607233|79620555	0.02		chr11:74682235|74699520	0.012	chr12:84325571|84333024	0.071	chr11:77777235|77778314	0.058		chr10:75131021|75145462	0.005	chr11:29400184|29430252	0.041	chr11:109235900|109250056	0.005		chr1:192413017|192434919	0.043	chr10:90069472|90077142	0.515	chr10:21345077|21354743	0.12
chr12:111858210|111872433	0.25	chr10:109751432|109760528	0.036	chr11:79945779|79949075	0.041		chr11:74688977|74699520	0.006	chr12:84934152|84951381	0.027	chr11:78006727|78009794	0.096		chr10:75230682|75267589	0.03	chr11:29422540|29430252	0.031	chr11:109268923|109276620	0.004		chr1:192980346|192986882	0.446	chr10:90069472|90163304	0.005	chr10:21928342|21928836	0.208
chr12:116317830|116324210	0.252	chr10:109751432|109770324	0.035	chr11:80056452|80064399	0.167		chr11:74928993|74990215	0.172	chr12:85028770|85034034	0.194	chr11:78009401|78009794	0.135		chr10:75230682|75279961	0.037	chr11:29470315|29494093	0.025	chr11:109268923|109281545	0.006		chr1:192980346|193027017	0.213	chr10:90163161|90307705	0.007	chr10:22705693|22712091	0.326
chr12:116346504|116357934	0.03	chr10:109764518|109765006	0.061	chr11:80330557|80346886	0.148		chr11:74945522|74990215	0.107	chr12:85240798|85250373	0.182	chr11:78319986|78321766	0.25		chr10:75245079|75261957	0.099	chr11:29482109|29498612	0.067	chr11:109937893|110030954	0.385		chr1:195018548|195024406	0.027	chr10:90260653|90359215	0.011	chr10:23798746|23806040	0.105
chr12:117161594|117233361	0.005	chr10:109764518|109770324	0.014	chr11:80394286|80398470	0.064		chr11:75264757|75266364	0.036	chr12:85857380|85879475	0.074	chr11:79384175|79390399	0.033		chr10:75257868|75267589	0.054	chr11:29498409|29504311	0.036	chr11:109971685|109977873	0.265		chr10:3423501|3437299	0.667	chr10:90307569|90359215	0.005	chr10:25220611|25289730	0.716
chr12:117247657|117255610	0.005	chr10:109816254|109824681	0.057	chr11:80952480|80971614	0.083		chr11:75390072|75391227	0.48	chr12:85863564|85879475	0.194	chr11:79425513|79475883	0.053		chr10:75263279|75279961	0.042	chr11:29533226|29538793	0.052	chr11:113369728|113377657	0.267		chr10:3989861|4018599	0.075	chr10:90359035|90577195	0.006	chr10:25267308|25289730	0.478
chr13:3556314|3557057	0.023	chr10:109816254|109841818	0.052	chr11:83298719|83390781	0.105		chr11:75751881|75759428	0.005	chr12:85863564|85892210	0.115	chr11:80015143|80025954	0.043		chr10:75274017|75279961	0.226	chr11:29705535|29708770	0.118	chr11:116262860|116263297	0.036		chr10:4007742|4018599	0.1	chr10:90510596|90512875	0.027	chr10:25993367|25994385	1
chr13:8672405|8701731	0.211	chr10:109816254|109863891	0.016	chr11:83948445|83949694	0.176		chr11:76748508|76754800	0.067	chr12:85876491|85939510	0.046	chr11:80223903|80227332	0.018		chr10:75684292|75700095	0.085	chr11:29760022|29764126	0.053	chr11:116358669|116362373	0.013		chr10:4015514|4018599	0.104	chr10:90510596|90577195	0.062	chr10:26327687|26352375	0.211
chr13:8672405|8731971	0.2	chr10:109816254|109903863	0.024	chr11:84193079|84195687	0.286		chr11:77168891|77200153	0.444	chr12:86256481|86269061	0.154	chr11:80394286|80398470	0.037		chr10:75694715|75700095	0.118	chr11:29777003|29777445	0.067	chr11:118501569|118513404	0.016		chr10:4028395|4035318	0.303	chr10:90510596|90680919	0.008	chr10:29221786|29222300	0.292
chr13:8819863|8861265	0.033	chr10:110216702|110217110	0.169	chr11:84836365|84841624	0.038		chr11:77571607|77579845	0.016	chr12:86256868|86269061	0.116	chr11:80952480|80971614	0.096		chr10:75717438|75721539	0.045	chr11:29848815|29906331	0.111	chr11:118610159|118811416	0.017		chr10:5056377|5075947	0.002	chr10:90577089|90680919	0.027	chr10:30547657|30566506	0.148
chr13:8844787|8861265	0.034	chr10:110216702|110272828	0.043	chr11:85017630|85019876	0.015		chr11:77571607|77585494	0.023	chr12:86260577|86269061	0.098	chr11:84118248|84127095	0.057		chr10:76797795|76800914	0.06	chr11:30934672|30939621	0.101	chr11:119539110|119540573	0.016		chr10:5110831|5117122	0.004	chr10:90895099|90923602	0.051	chr10:30547657|30567868	0.12
chr13:9560671|9576918	0.097	chr10:110216702|110317021	0.042	chr11:85017658|85022205	0.082		chr11:77691542|77693254	0.027	chr12:89187022|89193207	0.043	chr11:84193079|84195687	0.46		chr10:77354525|77359735	0.046	chr11:31055458|31061586	0.49	chr11:119743867|119756414	0.047		chr10:5172888|5175916	0.003	chr10:90895099|90948672	0.015	chr10:30590025|30591102	0.16
chr13:9710146|9735466	0.067	chr10:114444679|114487006	0.084	chr11:85039201|85040170	0.022		chr11:77777235|77778314	0.032	chr12:89187022|89260521	0.023	chr11:84193079|84231761	0.19		chr10:78403505|78405675	0.022	chr11:32574499|32577773	0.167	chr11:119980789|119982126	0.008		chr10:5209456|5211036	0.008	chr10:90914696|90923602	0.036	chr10:30689704|30771840	0.037
chr13:9720773|9735466	0.048	chr10:114444679|114498857	0.049	chr11:85059128|85104026	0.04		chr11:78006727|78009794	0.25	chr12:89187022|89533010	0.014	chr11:85077265|85104026	0.156		chr10:79860824|79862047	0.146	chr11:33283908|33318347	0.125	chr11:120132677|120141645	0.075		chr10:5215192|5220504	0.006	chr10:90914696|90948672	0.039	chr10:30698130|30704680	0.064
chr13:11680966|11688013	0.182	chr10:114486706|114504242	0.062	chr11:85077265|85104026	0.113		chr11:78013171|78018229	0.047	chr12:89976347|90169091	0.017	chr11:85194575|85216524	0.022		chr10:79978392|79978475	0.019	chr11:33297342|33318459	0.359	chr11:120477129|120477359	0.04		chr10:5259239|5261065	0.017	chr10:90921296|90948672	0.022	chr10:30722646|30771840	0.1
chr13:11759671|11785141	0.189	chr10:114486706|114518196	0.107	chr11:85326864|85339796	0.1		chr11:78335427|78335634	0.044	chr12:89976347|90204818	0.036	chr11:85576782|85583994	0.028		chr10:80712112|80715179	0.009	chr11:35508223|35579107	0.025	chr11:121285422|121290890	0.038		chr10:5301237|5316107	0.004	chr10:92075170|92136690	0.906	chr10:31500379|31534896	0.167
chr13:11769852|11785141	0.047	chr10:114567127|114592206	0.07	chr11:85576782|85583994	0.058		chr11:78335427|78336830	0.03	chr12:98489905|98518832	0.318	chr11:86236539|86243038	0.05		chr10:80766163|80771366	0.113	chr11:35910176|35915285	0.047	chr11:121496995|121500110	0.045		chr10:5302133|5304506	0.011	chr10:92133223|92136690	0.323	chr10:31534663|31534896	0.14
chr13:11824274|11853190	0.038	chr10:115389173|115398069	0.098	chr11:86532772|86535460	0.075		chr11:79425513|79475883	0.027	chr12:98758512|98760410	0.113	chr11:86511589|86534146	0.045		chr10:80833378|80836141	0.016	chr11:36106719|36385328	0.045	chr11:121496995|121503787	0.069		chr10:5309235|5318493	0.006	chr10:93208172|93239043	0.016	chr10:34008993|34012137	0.154
chr13:11833924|11868213	0.015	chr10:115406353|115406898	0.042	chr11:86643498|86665878	0.014		chr11:79468717|79475883	0.017	chr12:98946569|98964607	0.154	chr11:86532772|86535460	0.107		chr10:80834313|80836141	0.015	chr11:36206905|36221530	0.043	chr12:3237285|3238112	0.149		chr10:5344795|5351029	0.007	chr10:93221587|93239043	0.28	chr10:36985127|36989288	0.034
chr13:14181220|14188031	0.056	chr10:116160459|116188468	0.091	chr11:86940445|86945976	0.031		chr11:79546971|79551134	0.028	chr12:98957281|98964607	0.14	chr11:86661123|86665878	0.014		chr10:81029023|81029113	0.025	chr11:36273231|36385328	0.034	chr12:3442474|3457209	0.382		chr10:5403841|5425760	0.008	chr10:93235438|93236963	0.014	chr10:36991757|36993884	0.097
chr13:14270959|14311790	0.06	chr10:116177718|116188468	0.143	chr11:87140485|87149363	0.008		chr11:80056452|80064399	0.171	chr12:99388361|99388917	0.095	chr11:87145464|87163869	0.013		chr10:81308948|81309247	0.007	chr11:36372715|36385328	0.049	chr12:3442474|3469593	0.102		chr10:5403841|5426275	0.302	chr10:93707278|93710666	0.279	chr10:39742691|39783332	0.107
chr13:14278278|14311790	0.194	chr10:116504035|116507188	0.023	chr11:87145464|87167516	0.008		chr11:80220258|80227332	0.019	chr12:100382121|100387194	0.032	chr11:87146934|87149363	0.005		chr10:81385719|81386489	0.011	chr11:42591858|42597785	0.008	chr12:3442474|3484608	0.16		chr10:5436739|5452837	0.01	chr10:93733607|93741221	0.034	chr10:39783143|39806983	0.041
chr13:14285548|14300447	0.045	chr10:116506229|116549105	0.028	chr11:87146934|87167516	0.007		chr11:80394286|80398470	0.016	chr12:100415135|100419570	0.013	chr11:87159821|87178028	0.008		chr10:81461714|81462341	0.019	chr11:43704534|43705477	0.562	chr12:3442474|3496936	0.125		chr10:5436739|5456868	0.003	chr10:94043302|94045633	0.103	chr10:39832518|39846913	0.123
chr13:14297270|14311790	0.022	chr10:116517317|116549105	0.021	chr11:87159821|87167516	0.012		chr11:80637874|80671019	0.114	chr12:100415135|100495440	0.013	chr11:87184884|87206953	0.017		chr10:81719245|81878155	1	chr11:45883710|45895129	0.032	chr12:3589171|3596862	0.048		chr10:5541948|5542212	0.004	chr10:94089577|94106072	0.235	chr10:39832518|39848083	0.029
chr13:17738917|17772957	0.096	chr10:116517317|116549175	0.153	chr11:87159821|87178028	0.008		chr11:80952480|80971614	0.042	chr12:100446860|100495436	0.047	chr11:87237130|87237575	0.009		chr10:81738661|81885848	0.5	chr11:46221336|46224205	0.003	chr12:3596649|3648389	0.032		chr10:5841272|5862662	0.061	chr10:94718852|94750659	0.065	chr10:39847975|39852073	0.084
chr13:17763104|17772957	0.086	chr10:116527827|116549175	0.026	chr11:87237130|87237575	0.008		chr11:83981437|83989802	0.027	chr12:100446860|100495440	0.047	chr11:87598863|87601172	0.034		chr10:81878355|82011729	1	chr11:46279952|46289721	0.03	chr12:3617606|3644022	0.014		chr10:6900570|6956132	0.02	chr10:94906465|94922770	0.216	chr10:39894016|39971152	1
chr13:18810432|18814293	0.066	chr10:117099943|117102198	0.071	chr11:88073057|88078555	0.15		chr11:83987913|84002235	0.016	chr12:100570829|100619641	0.089	chr11:88073057|88078555	0.227		chr10:82368571|82383844	0.524	chr11:48979039|49039818	0.8	chr12:3617606|3648389	0.74		chr10:6935175|6956132	0.129	chr10:95989562|95990465	0.065	chr10:40076564|40080807	0.4
chr13:24154678|24178257	0.121	chr10:117355935|117367988	0.077	chr11:89041448|89049900	0.03		chr11:84193079|84195687	0.258	chr12:100595815|100619641	0.265	chr11:89041448|89049900	0.027		chr10:83558598|83564537	0.069	chr11:48979300|49051031	1	chr12:3617606|3662842	0.046		chr10:6935187|6956132	0.053	chr10:95989562|95995690	0.087	chr10:40254264|40254464	0.142
chr13:25102333|25119406	0.545	chr10:119897715|119945171	0.174	chr11:89042162|89049900	0.052		chr11:85017630|85022905	0.024	chr12:101937337|101948439	0.103	chr11:89042162|89049900	0.031		chr10:84925546|84958110	0.012	chr11:48992004|49059761	1	chr12:3617606|3686862	0.325		chr10:7126095|7154485	0.051	chr10:96727787|96740632	0.706	chr10:40394325|40408366	0.065
chr13:35790101|35816575	0.571	chr10:119929901|119945171	0.557	chr11:90340787|90345978	0.028		chr11:85077265|85104026	0.224	chr12:102991350|103021876	0.582	chr11:90257520|90267581	0.009		chr10:84947412|84948020	0.093	chr11:49212695|49215945	0.457	chr12:3617606|3718489	0.035		chr10:7134522|7135116	0.017	chr10:99124831|99129662	0.242	chr10:40394325|40436212	0.115
chr13:35815909|35816575	0.827	chr10:119938244|119945171	0.095	chr11:90535480|90540282	0.075		chr11:86319348|86346028	0.052	chr12:102991350|103049923	0.085	chr11:90571722|90600280	0.053		chr10:84958016|84980192	0.012	chr11:49212699|49215945	0.361	chr12:3632810|3648389	0.051		chr10:7134522|7154485	0.069	chr10:99144235|99156351	0.333	chr10:40466638|40469955	0.122
chr13:36207627|36246494	0.24	chr10:119975870|119986484	0.222	chr11:93905159|93912458	0.209		chr11:86511589|86534146	0.05	chr12:103011200|103021876	0.042	chr11:93905159|93912458	0.222		chr10:84958016|84992264	0.007	chr11:50299129|50301054	0.008	chr12:3632810|3686862	0.021		chr10:7140319|7154413	0.01	chr10:99192782|99196843	0.4	chr10:40836288|40841815	0.091
chr13:36232122|36246494	0.213	chr10:120035351|120038793	0.2	chr11:93905159|93933958	0.229		chr11:86511589|86535460	0.039	chr12:105799651|105805008	0.038	chr11:93905159|93918947	0.154		chr10:84969863|84970824	0.012	chr11:50301758|50308929	0.015	chr12:3643917|3648389	0.009		chr10:7140319|7154485	0.363	chr10:105303594|105323637	0.177	chr10:41455028|41456615	0.087
chr13:42055400|42055542	0.167	chr10:120825108|120852092	0.45	chr11:94067893|94071686	0.007		chr11:86532772|86534146	0.029	chr12:106036540|106042892	0.196	chr11:93905163|93912458	0.203		chr10:84969863|84980192	0.009	chr11:50304326|50308929	0.005	chr12:3734939|3754116	0.094		chr10:7142961|7160807	0.012	chr10:105321396|105323637	0.132	chr10:41494519|41507559	0.571
chr13:43094749|43096806	0.025	chr10:120947204|120952255	0.196	chr11:94425764|94438189	0.069		chr11:86532772|86535460	0.048	chr12:106036540|106062808	0.063	chr11:94067893|94071686	0.017		chr10:84969863|84992264	0.008	chr11:50307470|50308929	0.006	chr12:3748425|3754116	0.077		chr10:7152864|7154485	0.455	chr10:105348435|105370778	0.115	chr10:42196466|42197901	0.133
chr13:43419576|43425214	0.028	chr10:121279098|121306883	0.059	chr11:95749000|95754055	0.154		chr11:86635175|86665878	0.036	chr12:107989465|107989830	0.176	chr11:94291511|94309691	0.033		chr10:84980048|85001901	0.01	chr11:50307470|50310867	0.009	chr12:3835027|3873428	0.264		chr10:7152864|7160807	0.177	chr10:105369950|105370778	0.165	chr10:42789300|42791291	0.077
chr13:45697821|45795637	0.023	chr10:121288880|121306883	0.109	chr11:97229830|97238258	0.079		chr11:87143127|87190159	0.009	chr12:108157754|108165172	0.354	chr11:94295916|94297028	0.03		chr10:85143016|85157194	0.156	chr11:50910436|50912404	0.058	chr12:3865985|3873428	0.042		chr10:7640045|7649155	0.022	chr10:105413217|105413787	0.471	chr10:42789300|42797733	0.261
chr13:45697821|45956575	0.297	chr10:121294589|121306883	0.017	chr11:97518610|97526912	0.017		chr11:87145464|87163869	0.011	chr12:109718114|109718499	0.207	chr11:95749000|95754055	0.15		chr10:88400652|88414598	0.112	chr11:51271800|51273626	0.021	chr12:3899193|3900361	0.041		chr10:7701610|7703120	0.12	chr10:105823160|105826591	0.118	chr10:43127779|43160844	0.114
chr13:45735115|45956575	0.22	chr10:121568029|121570791	0.027	chr11:97518610|97551978	0.021		chr11:87145464|87167516	0.011	chr12:110896087|110954822	0.042	chr11:97222951|97226868	0.014		chr10:88400652|88419560	0.038	chr11:51729452|51734661	0.24	chr12:4335781|4354509	0.025		chr10:7798467|7810458	0.097	chr10:106800737|106819557	0.034	chr10:43157908|43160844	0.105
chr13:45743835|45956575	0.027	chr10:121925816|121931509	0.5	chr11:97531804|97537239	0.014		chr11:87159821|87167516	0.008	chr12:111336026|111345623	0.066	chr11:97229830|97238258	0.05		chr10:88411916|88419560	0.066	chr11:52236837|52245121	0.007	chr12:4744457|4745158	0.471		chr10:7810362|7814811	0.042	chr10:106800737|106842777	0.036	chr10:43393871|43395692	0.44
chr13:45795509|45852456	0.036	chr10:122622301|122650433	0.8	chr11:97726705|97732755	0.029		chr11:87159821|87178028	0.015	chr12:111592577|111618383	0.126	chr11:97726705|97732755	0.021		chr10:88780948|88787621	0.093	chr11:52388978|52389271	0.003	chr12:4762327|4764147	0.865		chr10:8245903|8248186	0.025	chr10:107380080|107382713	0.022	chr10:43393871|43413547	0.596
chr13:45795509|45956575	0.526	chr10:122782183|122811559	0.025	chr11:97953883|97956566	0.13		chr11:87184884|87206953	0.007	chr12:111592577|111624543	0.029	chr11:97877957|97879588	0.667		chr10:88809082|88810085	0.154	chr11:53068540|53072516	0.067	chr12:4961218|5006791	0.524		chr10:8298056|8307487	0.044	chr10:107411953|107420283	0.008	chr10:43921387|43936091	0.129
chr13:45852328|45956575	0.212	chr10:122904092|122920845	0.062	chr11:98109494|98128376	0.079		chr11:87237130|87237575	0.008	chr12:111592577|111629115	0.028	chr11:98109494|98128376	0.04		chr10:88972739|88998160	0.089	chr11:53265932|53266049	0.015	chr12:4961218|5013984	0.222		chr10:8298056|8330223	0.081	chr10:108240105|108243130	0.022	chr10:45469037|45476396	0.737
chr13:45918888|45956572	0.026	chr10:123130941|123163654	0.038	chr11:98263470|98267858	0.69		chr11:88049977|88051332	0.021	chr12:111633617|111640040	0.022	chr11:98263470|98267858	0.538		chr10:88992875|88998160	0.081	chr11:53284100|53292314	0.014	chr12:4961218|5013999	0.273		chr10:8780519|8789601	0.086	chr10:108240105|108251008	0.044	chr10:45588380|45618629	0.133
chr13:46615250|46640122	0.009	chr10:123146794|123181800	0.082	chr11:100576236|100576580	0.009		chr11:89042162|89049900	0.04	chr12:111775924|111778700	0.003	chr11:98840260|98842655	0.025		chr10:89068100|89088293	0.103	chr11:53368660|53375633	0.041	chr12:5451681|5452852	0.5		chr10:8780519|8814457	0.12	chr10:108240105|108253495	0.026	chr10:45605509|45652738	0.11
chr13:46635621|46640122	0.006	chr10:123163593|123181800	0.079	chr11:101033901|101039911	0.009		chr11:90257520|90267581	0.011	chr12:111858210|111872433	0.33	chr11:101294970|101299076	0.008		chr10:89112791|89117002	0.156	chr11:53368660|53380672	0.039	chr12:5579726|5580161	0.6		chr10:9798122|9800068	0.463	chr10:108583874|108642398	0.009	chr10:45618498|45652738	0.327
chr13:48590287|48606360	0.194	chr10:123168227|123181800	0.018	chr11:101033901|101055605	0.006		chr11:90340787|90345978	0.018	chr12:113112146|113123234	0.058	chr11:103046379|103055289	0.039		chr10:89112791|89125224	0.107	chr11:53402501|53402570	0.017	chr12:8220600|8275890	0.058		chr10:9808420|9866680	0.02	chr10:108627253|108642398	0.021	chr10:45618498|45686733	0.078
chr13:48945942|48949303	0.035	chr10:125228218|125233585	0.04	chr11:101055026|101055605	0.008		chr11:93866346|93870580	0.049	chr12:116317830|116324210	0.127	chr11:103858895|103863334	0.002		chr10:89772587|89794624	0.051	chr11:53537154|53537915	0.006	chr12:8268364|8275890	0.082		chr10:9841871|9866680	0.018	chr10:108627253|108691063	0.007	chr10:45638321|45701024	0.104
chr13:49095341|49102962	0.045	chr10:125294595|125302081	0.19	chr11:101743076|101750066	0.087		chr11:93905159|93912458	0.343	chr12:116317830|116348314	0.064	chr11:103913316|103913908	0.002		chr10:89774080|89787285	0.037	chr11:53537495|53537619	0.009	chr12:8698091|8706041	0.038		chr10:10719223|10741604	0.01	chr10:109727831|109747217	0.158	chr10:45652588|45686733	0.09
chr13:52835265|52841064	0.03	chr10:125294595|125341850	0.053	chr11:103046379|103055289	0.09		chr11:93905159|93933958	0.231	chr12:116346504|116357934	0.082	chr11:103926148|103930815	0.002		chr10:89787105|89794624	0.061	chr11:53871568|53954902	0.571	chr12:11271729|11290891	0.128		chr10:10719223|10746791	0.037	chr10:109764518|109765006	0.091	chr10:45670346|45671526	0.074
chr13:52887241|52919266	0.058	chr10:125301957|125341850	0.033	chr11:103861893|103913391	0.017		chr11:93905163|93912458	0.324	chr12:116858843|116876372	0.007	chr11:104350487|104357596	0.017		chr10:89819995|89820109	0.4	chr11:53874935|53958100	0.444	chr12:11871835|11884915	0.8		chr10:10719223|10782794	0.005	chr10:109816254|109824681	0.19	chr10:45670346|45677263	0.08
chr13:54523970|54529223	0.114	chr10:125339139|125377578	0.147	chr11:103926148|103930815	0.002		chr11:94036600|94048558	0.042	chr12:117575555|117595307	0.044	chr11:104350487|104378826	0.23		chr10:90042546|90050112	0.047	chr11:54543579|54568496	0.278	chr12:13285183|13310304	0.067		chr10:10733159|10746791	0.035	chr10:110216702|110217110	0.087	chr10:45670346|45686733	0.136
chr13:55050741|55069807	0.143	chr10:127085635|127088047	0.071	chr11:104287123|104302410	0.007		chr11:94067893|94071686	0.009	chr13:8559104|8570574	0.149	chr11:104356684|104378826	0.079		chr10:90042546|90077142	0.091	chr11:54619886|54642951	0.035	chr12:13300093|13310304	0.058		chr10:10733159|10782794	0.016	chr10:114444679|114448387	0.04	chr10:49101128|49132904	0.034
chr13:55055975|55069807	0.245	chr10:127092056|127092458	0.005	chr11:104350487|104378826	0.349		chr11:94097218|94108626	0.007	chr13:8819863|8861265	0.063	chr11:104368680|104378826	0.161		chr10:90049816|90077142	0.404	chr11:57185793|57201179	0.004	chr12:13432897|13441946	0.082		chr10:10741436|10746791	0.005	chr10:114444679|114487006	0.262	chr10:49113370|49244443	0.027
chr13:55069722|55093281	0.095	chr10:127444276|127454756	0.024	chr11:104356684|104378826	0.119		chr11:95319177|95332369	1	chr13:8835297|8837023	0.035	chr11:104423922|104425293	0.118		chr10:90069468|90077142	0.622	chr11:57185933|57189837	0.016	chr12:13469841|13484044	0.053		chr10:10936329|10936578	0.004	chr10:114444679|114498857	0.057	chr10:49132679|49244443	0.032
chr13:55233895|55248077	0.149	chr10:127471768|127476698	0.028	chr11:104368680|104378826	0.137		chr11:95749000|95754055	0.207	chr13:8842730|8861265	0.034	chr11:104423922|104426468	0.038		chr10:90069468|90163304	0.086	chr11:57217772|57243119	0.004	chr12:13482386|13484044	0.203		chr10:11151613|11154788	0.012	chr10:114444679|114518196	0.085	chr10:49240579|49272963	0.031
chr13:55277536|55277675	0.021	chr10:128207298|128208667	0.075	chr11:104368680|104425293	0.028		chr11:97229830|97238258	0.084	chr13:9122108|9151224	0.03	chr11:105240361|105247595	0.045		chr10:90069472|90077142	0.481	chr11:58854260|58869006	0.537	chr12:13558612|13566257	0.06		chr10:11178734|11185462	0.064	chr10:114444679|114567264	0.049	chr10:49240579|49356115	0.014
chr13:58030413|58033342	0.059	chr10:128468795|128469789	0.011	chr11:104423922|104425293	0.099		chr11:97231889|97238258	0.048	chr13:9136779|9151224	0.031	chr11:105240361|105260352	0.053		chr10:90163161|90260818	0.041	chr11:59421525|59438513	0.005	chr12:20633109|20990872	0.286		chr10:11181512|11185462	0.014	chr10:114486706|114498857	0.098	chr10:49240579|49422672	0.01
chr13:58191722|58193514	0.01	chr10:130391877|130450011	0.556	chr11:104423922|104426468	0.086		chr11:97877957|97879588	0.727	chr13:9560671|9576918	0.026	chr11:105758922|105780125	0.053		chr10:90531806|90644556	0.015	chr11:59737176|59742098	0.067	chr12:24854879|24882794	0.103		chr10:11289520|11291572	0.042	chr10:114486706|114504242	0.038	chr10:49240579|49535499	0.009
chr13:58191722|58199070	0.039	chr10:130426380|130455821	0.308	chr11:105240361|105247595	0.069		chr11:98109494|98128376	0.089	chr13:9710146|9735466	0.069	chr11:106096991|106123906	0.077		chr10:90895099|90897426	0.014	chr11:60270318|60275002	0.064	chr12:24854879|24924294	0.054		chr10:12413936|12455564	0.029	chr10:114486706|114518196	0.073	chr10:49355909|49578302	0.014
chr13:58859169|58861555	0.008	chr11:3140137|3153498	0.286	chr11:105758922|105780125	0.075		chr11:98263470|98267858	0.465	chr13:9720773|9735466	0.052	chr11:106110744|106123906	0.138		chr10:90895099|90923602	0.054	chr11:60706193|60706573	0.038	chr12:24878191|24882794	0.131		chr10:12436281|12448092	0.058	chr10:114498769|114518196	0.042	chr10:49522143|49528040	0.011
chr13:58859169|58878262	0.011	chr11:4517741|4531305	0.283	chr11:105758922|105798824	0.031		chr11:98263470|98267862	0.207	chr13:11646493|11649864	0.016	chr11:106117490|106123906	0.068		chr10:90895099|90948672	0.011	chr11:60747866|60749589	0.4	chr12:24878191|24924294	0.496		chr10:12436281|12455564	0.325	chr10:114567127|114592206	0.164	chr10:49523682|49528040	0.019
chr13:59454535|59546383	0.043	chr11:4527836|4531305	0.042	chr11:105758922|105810597	0.009		chr11:98372070|98373570	0.056	chr13:11680966|11688013	0.153	chr11:106236995|106240099	0.046		chr10:90897247|90948672	0.011	chr11:61519487|61523193	0.01	chr12:24878191|24934622	0.271		chr10:12439627|12455564	0.138	chr10:114567127|114788215	0.025	chr10:49523682|49535499	0.169
chr13:59473688|59504310	0.014	chr11:4640383|4649869	0.211	chr11:106096991|106123906	0.054		chr11:101033901|101039911	0.004	chr13:11759671|11785141	0.169	chr11:106529262|106568627	0.017		chr10:90914696|90923602	0.042	chr11:61519487|61535383	0.01	chr12:24878191|24939348	0.165		chr10:12525338|12538213	0.03	chr10:115406353|115406898	0.076	chr10:49523682|49547168	0.02
chr13:59495333|59504310	0.019	chr11:4799861|4820493	0.044	chr11:106110744|106123906	0.15		chr11:103046379|103055289	0.064	chr13:11769852|11785141	0.046	chr11:106566965|106568627	0.033		chr10:90914696|90941512	0.005	chr11:61532518|61535383	0.025	chr12:24994812|24997330	0.045		chr10:13801404|13801949	0.187	chr10:116160459|116162610	0.012	chr10:49523682|49578302	0.125
chr13:59495333|59544451	0.035	chr11:4803678|4816165	0.039	chr11:106117490|106123906	0.07		chr11:103846374|103873310	0.002	chr13:11824274|11853190	0.012	chr11:106841600|106856264	0.062		chr10:90914696|90948672	0.076	chr11:61886700|61909946	0.096	chr12:28859252|28867153	0.046		chr10:14004201|14066684	0.178	chr10:116177718|116188468	0.237	chr10:49523682|49650032	0.012
chr13:59512324|59544451	0.036	chr11:4803678|4820493	0.044	chr11:106224081|106235783	0.044		chr11:103858895|103863334	0.002	chr13:14009629|14015578	0.065	chr11:107592706|107600351	0.047		chr10:90921296|90948672	0.004	chr11:61886700|61922829	0.046	chr12:29811373|29811734	0.029		chr10:14004201|14076962	0.054	chr10:116226159|116237368	0.012	chr10:49523682|49683117	0.013
chr13:63061035|63068285	0.295	chr11:4808257|4820493	0.082	chr11:106236995|106240099	0.055		chr11:103910443|103916672	0.003	chr13:14142980|14153492	0.069	chr11:107613851|107620214	0.041		chr10:91158748|91166069	0.04	chr11:62128200|62132454	0.021	chr12:29811373|29832422	0.027		chr10:14004201|14086082	0.079	chr10:116226159|116256243	0.012	chr10:49573564|49578302	0.013
chr13:63156546|63171047	0.105	chr11:5209939|5215531	0.133	chr11:106236995|106245437	0.021		chr11:104350487|104357596	0.03	chr13:14181220|14193581	0.082	chr11:107685291|107686890	0.114		chr10:92075170|92136690	0.752	chr11:62146306|62161910	0.113	chr12:29811373|29838147	0.019		chr10:14032122|14066684	0.043	chr10:116506229|116527949	0.012	chr10:50617712|50618271	0.088
chr13:63156546|63199550	0.143	chr11:5329879|5338763	0.545	chr11:107592706|107604363	0.07		chr11:104350487|104378826	0.247	chr13:14278278|14285682	0.082	chr11:108498244|108531465	0.4		chr10:92075513|92136690	0.049	chr11:62146306|62211703	0.029	chr12:29836350|29854354	0.013		chr10:14032304|14066684	0.05	chr10:116517317|116549105	0.097	chr10:50635033|50650711	0.057
chr13:63156546|63210166	0.167	chr11:5969951|5970249	0.008	chr11:107592706|107620214	0.101		chr11:104356684|104378826	0.104	chr13:14285548|14300447	0.071	chr11:108518679|108531465	0.235		chr10:92082757|92136690	0.08	chr11:62147568|62161910	0.085	chr12:29849245|29855283	0.023		chr10:14055392|14066684	0.062	chr10:116517317|116549175	0.274	chr10:50635033|50660726	0.078
chr13:63170941|63191173	0.058	chr11:5972217|5982758	0.006	chr11:107613851|107620214	0.036		chr11:104368680|104378826	0.065	chr13:15908686|15915767	0.091	chr11:108664496|108664726	0.051		chr10:92103706|92136690	0.205	chr11:62151870|62161910	0.083	chr12:29849245|29895314	0.013		chr10:14066583|14093912	0.051	chr10:116527827|116549175	0.06	chr10:50748806|50767507	0.26
chr13:63190479|63210166	0.154	chr11:6113243|6125561	0.032	chr11:108498244|108531465	0.444		chr11:104423922|104425293	0.042	chr13:15908686|15916647	0.125	chr11:108664496|108757819	0.438		chr10:92109639|92136690	0.174	chr11:62283597|62292218	0.199	chr12:29886123|29895314	0.021		chr10:17908034|17916032	0.154	chr10:116937397|116939481	0.091	chr10:50767091|50767507	0.057
chr13:64243634|64248466	0.267	chr11:6193154|6193476	0.018	chr11:108664496|108757819	0.316		chr11:104423922|104426468	0.06	chr13:17750257|17772957	0.085	chr11:108664496|108808739	0.321		chr10:92133223|92136690	0.089	chr11:62340408|62345318	0.022	chr12:30257966|30288315	0.5		chr10:18089448|18096336	0.47	chr10:117099943|117102198	0.032	chr10:50767091|50770383	0.186
chr13:64243634|64248499	0.849	chr11:6311009|6316855	0.067	chr11:108664496|108808739	0.357		chr11:105221186|105247595	0.04	chr13:17763104|17772957	0.162	chr11:108752578|108757819	0.054		chr10:92829653|92878612	0.364	chr11:62340567|62343049	0.011	chr12:31760847|31802483	0.17		chr10:18092845|18094908	0.102	chr10:117349311|117367988	0.032	chr10:52261727|52290923	0.2
chr13:67673562|67751705	0.143	chr11:6311009|6317080	0.128	chr11:108664496|108860261	0.417		chr11:105240361|105247595	0.036	chr13:18810432|18814293	0.087	chr11:108855783|108860261	0.154		chr10:92868723|92878612	0.5	chr11:62351378|62354688	0.023	chr12:31790847|31802483	0.243		chr10:18603407|18619793	0.085	chr10:117355935|117360555	0.021	chr10:52284103|52290923	0.214
chr13:68887959|68982544	0.053	chr11:6313788|6317080	0.055	chr11:108923152|108931579	0.267		chr11:105241632|105247595	0.043	chr13:18810432|18830793	0.019	chr11:108923152|108931579	0.219		chr10:93208172|93218089	0.004	chr11:62383161|62391033	0.072	chr12:34373878|34402867	0.14		chr10:18613138|18619793	0.011	chr10:117355935|117367988	0.141	chr10:52346049|52349236	0.031
chr13:69509563|69515903	0.083	chr11:6313788|6324922	0.028	chr11:109011650|109011963	0.004		chr11:105758922|105780125	0.047	chr13:20564424|20572457	0.035	chr11:109011665|109011932	0		chr10:93221587|93239043	0.017	chr11:62419598|62423067	0.015	chr12:34429498|34437378	0.125		chr10:18625148|18630926	0.04	chr10:117366081|117367988	0.038	chr10:52429193|52436663	0.319
chr13:69510620|69515903	0.136	chr11:6584520|6585217	0.036	820,ST-E00205:820:H2VMYCCX2:2:2206:9912:24216,ST-E00205:820:H2VMYCCX2:2:2206:13484:59516,ST-E00205:820:H2VMYCCX2:2:2206:28706:67006,ST-E00205:820:H2VMYCCX2:2:2206:12114:72473,ST-E00205:820:H2VMYCCX2:2:2207:6685:1889,ST-E00205:820:H2VMYCCX2:2:2207:6603:3999,ST-E00205:820:H2VMYCCX2:2:2207:13190:9150,ST-E00205:820:H2VMYCCX2:2:2207:28615:9185,ST-E00205:820:H2VMYCCX2:2:2207:3660:22387,ST-E00205:820:H2…			chr11:105758922|105798824	0.02	chr13:24154678|24178257	0.103	chr11:109011692|109012079	0		chr10:93235438|93236963	0.015	chr11:65053099|65075210	0.038	chr12:35078900|35086984	0.083		chr10:18660597|18665013	0.014	chr10:119929901|119945171	0.333	chr10:52429193|52436739	0.051
chr13:69512890|69515903	0.213	chr11:7078888|7109112	0.02	chr11:109011692|109011862	0		chr11:105834949|105840752	0.018	chr13:25102333|25119406	0.389	chr11:109011726|109011932	0.001		chr10:93235438|93237884	0.004	chr11:65706984|65712297	0.073	chr12:36020490|36024072	0.022		chr10:20023608|20029203	0.052	chr10:121279098|121306883	0.052	chr10:52544607|52545267	0.351
chr13:74493850|74582314	0.667	chr11:7078888|7130403	0.004	chr11:109011726|109011924	0		chr11:105914890|105921820	0.023	chr13:35790101|35816575	0.64	chr11:109011726|109011963	0.003		chr10:94718852|94728722	0.023	chr11:65706984|65735366	0.016	chr12:36501978|36547960	0.308		chr10:20023608|20046484	0.027	chr10:121288880|121306883	0.091	chr10:53348472|53349259	0.063
chr13:76731771|76806262	0.049	chr11:7100570|7109112	0.003	chr11:109011726|109011932	0		chr11:106096991|106123906	0.04	chr13:35815909|35816575	0.855	chr11:109011782|109011934	0		chr10:94718852|94750659	0.105	chr11:65706984|65756371	0.026	chr12:38100364|38100517	0.006		chr10:20023608|20059090	0.055	chr10:121869717|121870510	0.082	chr10:53348472|53358207	0.098
chr13:77043863|77126714	0.133	chr11:7130276|7139189	0.007	chr11:109011782|109011932	0		chr11:106110744|106123906	0.112	chr13:36207627|36246494	0.263	chr11:109011824|109011902	0		chr10:94748941|94750659	0.042	chr11:65735192|65775765	0.053	chr12:38100364|38127383	0.011		chr10:20023608|20082468	0.029	chr10:121925816|121931509	0.4	chr10:53611352|53626034	0.103
chr13:77066600|77126714	0.264	chr11:7137273|7139189	0.018	chr11:109011934|109012079	0		chr11:106236995|106240099	0.025	chr13:36230458|36342097	0.111	chr11:109971685|109977873	0.423		chr10:94906465|94922770	0.065	chr11:65756269|65775765	0.099	chr12:38100364|38173843	0.007		chr10:20023608|20100197	0.047	chr10:122622301|122650433	0.5	chr10:53674566|53690148	0.613
chr13:77192554|77193223	0.125	chr11:7138287|7139189	0.003	chr11:109966681|110068868	0.222		chr11:106544172|106548914	0.023	chr13:36232122|36246494	0.201	chr11:110326560|110329256	0.163		chr10:97910844|97949496	0.078	chr11:68764236|68771057	0.009	chr12:38114533|38127383	0.011		chr10:20067829|20100197	0.087	chr10:122904092|122920845	0.101	chr10:53694695|53699343	0.119
chr13:77323365|77334363	0.273	chr11:7145041|7145142	0.026	chr11:109971685|109977873	0.563		chr11:106566965|106568627	0.024	chr13:36232122|36342097	0.119	chr11:113369728|113377657	0.176		chr10:98914752|98969128	0.022	chr11:69026074|69026579	0.063	chr12:38114533|38139686	0.005		chr10:20076482|20082468	0.068	chr10:123119109|123146938	0.016	chr10:56123511|56151853	0.263
chr13:77951985|78006472	0.091	chr11:8478225|8479665	0.32	chr11:110490145|110494346	0.063		chr11:106868535|106875939	0.053	chr13:38954109|38955936	0.167	chr11:116358669|116362373	0.017		chr10:98914760|98968803	0.004	chr11:70026929|70030937	0.003	chr12:38114533|38147601	0.005		chr10:20124952|20132208	0.073	chr10:123163593|123181800	0.062	chr10:58454573|58457784	0.023
chr13:83575535|83592981	0.009	chr11:8518199|8519570	0.118	chr11:115349082|115350562	0.026		chr11:107110809|107111631	0.043	chr13:42055400|42123213	0.182	chr11:117697705|117702400	0.055		chr10:98968694|98969124	0.002	chr11:70603822|70606164	0.007	chr12:38139405|38173843	0.004		chr10:20245270|20250480	0.059	chr10:123168227|123181800	0.019	chr10:58476157|58479751	0.012
chr13:83575538|83635469	0.004	chr11:12309614|12378359	0.038	chr11:115925407|115927434	0.162		chr11:107592706|107604363	0.088	chr13:43094749|43096806	0.024	chr11:117700725|117723550	0.067		chr10:98968694|98979901	0.001	chr11:70612237|70612371	0.006	chr12:38147503|38190134	0.012		chr10:21017913|21058250	0.016	chr10:125294595|125302081	0.2	chr10:58484442|58485881	0.04
chr13:83625265|83635469	0.004	chr11:12343744|12365179	0.018	chr11:116180943|116183624	0.009		chr11:107592706|107620214	0.133	chr13:43419576|43425214	0.042	chr11:117714126|117723550	0.029		chr10:98979704|98991202	0.005	chr11:70874746|70884968	0.026	chr12:38147503|38228123	0.031		chr10:21345077|21354743	0.104	chr10:127476520|127485570	0.038	chr10:59192166|59192815	0.571
chr13:84251230|84260240	0.211	chr11:12343744|12369691	0.014	chr11:116358669|116362373	0.017		chr11:107613851|107620214	0.034	chr13:43430448|43436142	0.036	chr11:118670649|118811416	0.015		chr10:98986891|98996982	0.001	chr11:70874746|70887171	0.109	chr12:38173727|38216108	0.01		chr10:21928342|21928836	0.198	chr10:128207298|128208667	0.108	chr10:59599928|59600693	0.35
chr13:89177145|89184863	0.019	chr11:12343744|12378359	0.17	chr11:116944865|116948684	0.1		chr11:108518679|108531465	0.375	chr13:44953172|44993738	0.092	chr11:119151028|119154075	0.113		chr10:98991062|98994807	0.001	chr11:70874746|70893688	0.138	chr12:38173727|38228123	0.024		chr10:22705693|22712091	0.203	chr10:128277644|128278817	0.179	chr10:59727957|59740822	0.024
chr13:91492321|91539396	0.033	chr11:12365105|12378359	0.062	chr11:117290398|117291036	0.054		chr11:108664496|108664726	0.058	chr13:45681223|45956575	0.078	chr11:119980789|119982126	0.016		chr10:98991167|98994708	0.005	chr11:70874746|70904783	0.02	chr12:38184898|38228123	0.006		chr10:23798746|23806040	0.104	chr10:128358334|128358533	0.018	chr10:60042121|60064408	0.129
chr13:91524585|91564694	0.385	chr11:12369594|12378359	0.067	chr11:118610159|118811416	0.016		chr11:108664496|108757819	0.275	chr13:45697821|45795637	0.041	chr11:121285422|121298855	0.022		chr10:99003141|99014650	0.001	chr11:70874746|70908517	0.015	chr12:38190060|38228123	0.008		chr10:23816293|23820905	0.075	chr10:128474201|128475064	0.009	chr10:60778168|60780238	0.03
chr13:91524585|91604455	0.081	chr11:19998120|20008477	0.427	chr11:118670649|118811416	0.016		chr11:108664496|108808739	0.261	chr13:45697821|45956575	0.36	chr11:121496995|121500110	0.088		chr10:99014884|99015572	0.024	chr11:70874746|70925912	0.014	chr12:38214303|38228123	0.012		chr10:25170133|25171248	0.015	chr10:128484074|128484187	0.022	chr10:61105422|61112290	0.085
chr13:91524585|91642391	0.063	chr11:19998120|20018189	0.252	chr11:119151028|119154075	0.128		chr11:108664496|108860261	0.143	chr13:45735115|45956575	0.302	chr11:121496995|121503787	0.04		chr10:105303594|105323637	0.128	chr11:70900472|70904783	0.011	chr12:38329993|38438734	0.005		chr10:25220611|25289730	0.667	chr11:3140137|3153498	0.254	chr10:61660912|61665466	0.025
chr13:91919828|91988039	0.023	chr11:20072456|20080798	0.019	chr11:119798769|119823021	0.075		chr11:108923152|108924102	0.1	chr13:45795509|45852456	0.014	chr12:3237285|3238112	0.229		chr10:106800737|106819557	0.03	chr11:70900472|70908517	0.012	chr12:38385401|38438734	0.01		chr10:25267308|25271641	0.015	chr11:3220244|3221294	0.063	chr10:62286348|62290393	0.01
chr13:91968947|91988039	0.036	chr11:20072456|20094445	0.012	chr11:119980789|119982126	0.014		chr11:108923152|108931579	0.344	chr13:45795509|45956575	0.446	chr12:3442474|3457209	0.253		chr10:108240105|108243130	0.03	chr11:70900472|70925912	0.039	chr12:38438539|38438734	0.006		chr10:25267308|25289730	0.357	chr11:3711694|3711869	0.017	chr10:62437434|62441246	0.164
chr13:92466977|92468162	0.1	chr11:20703711|20709746	0.036	chr11:120128423|120141645	0.052		chr11:109011782|109011932	0	chr13:45852328|45956575	0.114	chr12:3442474|3496936	0.109		chr10:108240105|108251008	0.017	chr11:70908423|70908463	0.02	chr12:40621221|40631618	0.028		chr10:26327687|26352375	0.333	chr11:4517741|4531305	0.239	chr10:62441135|62447773	0.111
chr13:92466977|92474088	0.105	chr11:20703711|20712315	0.114	chr11:120409612|120416380	0.024		chr11:109938439|110031120	0.485	chr13:48590287|48606360	0.15	chr12:3589171|3596862	0.025		chr10:108240105|108252924	0.017	chr11:70917315|70917782	0.026	chr12:40621221|40640445	0.03		chr10:29196265|29199280	0.018	chr11:4517741|4546268	0.222	chr10:62447024|62447773	0.2
chr13:93341756|93349297	0.006	chr11:20725685|20727639	0.209	chr11:120483013|120483532	0.02		chr11:109971685|109977873	0.468	chr13:49687386|49688643	0.061	chr12:3596649|3648389	0.032		chr10:108268572|108274188	0.026	chr11:70917315|70920968	0.018	chr12:40621221|40649489	0.091		chr10:29221786|29222300	0.179	chr11:4640383|4649869	0.129	chr10:62463691|62480707	0.036
chr13:93341756|93356079	0.125	chr11:21136046|21148425	0.081	chr11:120860401|120866676	0.16		chr11:115026859|115046107	0.8	chr13:55034889|55060342	0.085	chr12:3617606|3644022	0.022		chr10:108497798|108499019	0.002	chr11:70917315|70925912	0.109	chr12:40626337|40640445	0.041		chr10:30547657|30566506	0.198	chr11:4803678|4820493	0.169	chr10:62468290|62480707	0.045
chr13:93386345|93393108	0.036	chr11:21263199|21278060	0.229	chr11:121602988|121605340	0.043		chr11:116262860|116263297	0.035	chr13:55034889|55069807	0.364	chr12:3617606|3648389	0.658		chr10:108583874|108636673	0.01	chr11:70956225|70958439	0.024	chr12:40626337|40649489	0.066		chr10:30547657|30597805	0.121	chr11:4808257|4820493	0.13	chr10:62633977|62647201	0.049
chr13:93790039|93794218	0.061	chr11:21268835|21275037	0.08	chr12:3237285|3238112	0.171		chr11:116350068|116355516	0.008	chr13:55050741|55069807	0.184	chr12:3617606|3662842	0.052		chr10:108583874|108642398	0.009	chr11:72070303|72075035	0.03	chr12:40631522|40640445	0.103		chr10:30587439|30597805	0.055	chr11:5085896|5091982	0.031	chr10:62746901|62747464	0.092
chr13:93862087|93880558	0.036	chr11:21652226|21664385	0.078	chr12:3442474|3457209	0.217		chr11:116944865|116948684	0.054	chr13:55055975|55069807	0.08	chr12:3617606|3686862	0.22		chr10:108583874|108691063	0.008	chr11:72712157|72714483	0.055	chr12:40668406|40676790	0.163		chr10:30722646|30771840	0.145	chr11:6108076|6125561	0.084	chr10:62750547|62751016	0.092
chr13:94224895|94233180	0.008	chr11:21689568|21712071	0.078	chr12:3442474|3474613	0.13		chr11:117700725|117723550	0.071	chr13:55233895|55248077	0.279	chr12:3617606|3718489	0.022		chr10:108627253|108642398	0.012	chr11:72893262|72895285	0.075	chr12:44295898|44308114	0.059		chr10:31534663|31534896	0.097	chr11:6113243|6119522	0.027	chr10:62751743|62791042	0.029
chr13:94450953|94565200	0.108	chr11:22053432|22068506	0.36	chr12:3589171|3596862	0.05		chr11:118610159|118811416	0.013	chr13:55245518|55248077	0.036	chr12:3632810|3648389	0.063		chr10:108627253|108691063	0.002	chr11:74435701|74441785	0.055	chr12:50419853|50428234	0.528		chr10:34008993|34012137	0.048	chr11:6113243|6125561	0.087	chr10:62756483|62763523	0.048
chr13:94528165|94532066	0.041	chr11:22169035|22173006	0.05	chr12:3589171|3686862	0.033		chr11:119151028|119154075	0.056	chr13:55638026|55647792	0.056	chr12:3643917|3648389	0.015		chr10:108831106|108902315	0.002	chr11:74656423|74657339	0.042	chr12:50419853|50435352	0.222		chr10:36991757|36993884	0.035	chr11:6119334|6125561	0.031	chr10:62760094|62760279	0.029
chr13:95186055|95186523	0.222	chr11:22774891|22787249	1	chr12:3617606|3644022	0.01		chr11:120409612|120416380	0.068	chr13:58191722|58199070	0.035	chr12:3643917|3686862	0.008		chr10:109727831|109742678	0.036	chr11:74928993|74990215	0.185	chr12:51619814|51661713	0.17		chr10:39742691|39806983	0.04	chr11:6193154|6193476	0.072	chr10:62760094|62766782	0.031
chr13:97091818|97097711	0.04	chr11:23261835|23271205	0.033	chr12:3617606|3648389	0.624		chr11:121298559|121299793	0.023	chr13:58859169|58878262	0.007	chr12:3718412|3754116	0.02		chr10:109764518|109765006	0.061	chr11:75390072|75391227	0.296	chr12:51621780|51661713	0.056		chr10:39783143|39806983	0.035	chr11:6311009|6317080	0.174	chr10:62770855|62772065	0.028
chr13:98266151|98272852	0.171	chr11:23381225|23382667	0.024	chr12:3617606|3686862	0.217		chr11:121424926|121426703	0.037	chr13:59454535|59546383	0.071	chr12:3734939|3754116	0.048		chr10:109816254|109824681	0.074	chr11:75560899|75563708	0.045	chr12:51643104|51661713	0.039		chr10:39832518|39846913	0.115	chr11:6313788|6316855	0.023	chr10:62776568|62776963	0.224
chr13:98735019|98745904	0.062	chr11:23381225|23393961	0.025	chr12:3632810|3648389	0.047		chr11:121496995|121503787	0.059	chr13:59460469|59466116	0.011	chr12:3749470|3751907	0.019		chr10:109816254|109841818	0.021	chr11:75751881|75759428	0.002	chr12:51647994|51661713	0.25		chr10:39846142|39852073	0.07	chr11:6313788|6317080	0.126	chr10:62785431|62791042	0.024
chr13:98867046|98884664	0.316	chr11:23414736|23420144	0.038	chr12:3643917|3648389	0.009		chr12:3237285|3238112	0.138	chr13:59473688|59544451	0.013	chr12:3835027|3873428	0.146		chr10:110216702|110217110	0.08	chr11:76113941|76166248	0.021	chr12:51655402|51661713	0.038		chr10:39847975|39852073	0.091	chr11:6313788|6324922	0.067	chr10:62832894|62840374	0.111
chr13:100126587|100128361	0.083	chr11:23446432|23449293	0.043	chr12:3686738|3735026	0.021		chr12:3442474|3457209	0.255	chr13:59495333|59504310	0.025	chr12:3865985|3873428	0.047		chr10:110216702|110317021	0.054	chr11:76748508|76754800	0.119	chr12:51716942|51723048	0.164		chr10:40076564|40080807	0.606	chr11:6338558|6339928	0.009	chr10:62832894|62840378	0.182
chr13:101757326|101758039	0.032	chr11:23576731|23584611	0.032	chr12:3734939|3754116	0.044		chr12:3442474|3474613	0.163	chr13:59495333|59544451	0.051	chr12:4335781|4344502	0.016		chr10:111204735|111233690	0.026	chr11:77449388|77450222	0.06	chr12:51772274|51772705	0.07		chr10:40254264|40254464	0.198	chr11:6584520|6585217	0.053	chr10:62932719|62937994	0.12
chr13:103140163|103171556	0.085	chr11:23581596|23582934	0.056	chr12:3748425|3754116	0.032		chr12:3442474|3484608	0.075	chr13:59504194|59544451	0.015	chr12:4649983|4652487	0.047		chr10:115406353|115406898	0.027	chr11:77550872|77605638	0.016	chr12:52516079|52519967	0.11		chr10:40394325|40408525	0.025	chr11:7078888|7109112	0.106	chr10:62982671|62989240	0.044
chr13:103884143|103889285	0.119	chr11:23620229|23629031	0.057	chr12:3749470|3751907	0.02		chr12:3442474|3496936	0.07	chr13:59512324|59544451	0.035	chr12:4649983|4673607	0.028		chr10:115406435|115406530	0.023	chr11:77559742|77560421	0.011	chr12:52516079|52542636	0.154		chr10:40394325|40436212	0.021	chr11:7078888|7130403	0.012	chr10:63015802|63019527	0.03
chr13:104046189|104052639	0.085	chr11:23707523|23725574	0.167	chr12:3835027|3873428	0.181		chr12:3589171|3596862	0.04	chr13:59525146|59544451	0.012	chr12:4744457|4745158	0.286		chr10:116162455|116188468	0.043	chr11:77571607|77585494	0.063	chr12:52886309|52888063	0.02		chr10:40434304|40436212	0.019	chr11:7100570|7109112	0.004	chr10:63264026|63283341	0.113
chr13:104792499|104797343	0.06	chr11:23711196|23717618	0.077	chr12:3899193|3900361	0.035		chr12:3596649|3648389	0.013	chr13:59642243|59649665	0.023	chr12:4762327|4764147	0.847		chr10:116177718|116188468	0.089	chr11:77575573|77579845	0.013	chr12:52937135|52938506	0.029		chr10:40466638|40469955	0.113	chr11:7130276|7139189	0.011	chr10:63278335|63288009	0.068
chr13:106812208|106847459	0.093	chr11:26397746|26434500	0.48	chr12:4630637|4633562	0.043		chr12:3596649|3686862	0.028	chr13:62407415|62457059	0.211	chr12:4961218|4969442	0.044		chr10:116236679|116256243	0.098	chr11:78006727|78009794	0.125	chr12:53069107|53072511	0.017		chr10:41251717|41285699	0.044	chr11:7137273|7139189	0.016	chr10:63287519|63288009	0.053
chr13:108653444|108654265	0.357	chr11:26534211|26550075	0.273	chr12:4762327|4764147	0.941		chr12:3617606|3644022	0.009	chr13:62456687|62775162	0.421	chr12:4961218|4978588	0.098		chr10:116517317|116549105	0.061	chr11:78009401|78009794	0.054	chr12:53139381|53142768	0.066		chr10:41254844|41258148	0.043	chr11:7137273|7150903	0.003	chr10:63287519|63289241	0.053
chr13:109740387|109772680	0.111	chr11:28434081|28505430	0.1	chr12:4961218|5006791	0.364		chr12:3617606|3648389	0.573	chr13:63033023|63068285	0.19	chr12:4961218|4991058	0.046		chr10:116517317|116549175	0.164	chr11:78335427|78336830	0.03	chr12:54763620|54783513	0.136		chr10:41494519|41507559	0.364	chr11:7138398|7139152	0.003	chr10:63289052|63307909	0.094
chr13:113922247|113967790	0.042	chr11:29400184|29430252	0.056	chr12:4961218|5013984	0.286		chr12:3617606|3686862	0.282	chr13:63061035|63068285	0.4	chr12:4961218|5006791	0.367		chr10:116937397|116939481	0.025	chr11:79384175|79390399	0.042	chr12:55138776|55260498	1		chr10:41521918|41524145	0.029	chr11:7177700|7178088	0.003	chr10:67014902|67039577	0.034
chr13:119430160|119440871	0.025	chr11:29422540|29430252	0.043	chr12:4961218|5013999	0.308		chr12:3632810|3644022	0.006	chr13:63156546|63199550	0.276	chr12:4961218|5013999	0.19		chr10:117099943|117102198	0.093	chr11:79384175|79395961	0.032	chr12:55407469|55414498	0.017		chr10:41898183|41902676	0.009	chr11:8518199|8519570	0.414	chr10:67034599|67036005	0.026
chr13:119495135|119607030	0.615	chr11:29429333|29494093	0.032	chr12:5451681|5452852	0.545		chr12:3632810|3648389	0.032	chr13:63156546|63210166	0.462	chr12:5352872|5353088	0.545		chr10:117278643|117288649	0.889	chr11:79468717|79475883	0.02	chr12:55776019|55795776	0.031		chr10:42196466|42197901	0.101	chr11:18883988|18885651	0.06	chr10:67034599|67039577	0.189
chr14:12411554|12454319	0.02	chr11:29482109|29498612	0.074	chr12:5579726|5581024	0.6		chr12:3632810|3686862	0.01	chr13:64243634|64248466	0.4	chr12:5451681|5456843	0.4		chr10:117355935|117367988	0.145	chr11:79535603|79540532	0.083	chr12:55782782|55795776	0.086		chr10:42783442|42791291	0.129	chr11:18988268|19011388	0.027	chr10:67034599|67063071	0.036
chr14:12418005|12440915	0.034	chr11:29498409|29504311	0.02	chr12:5579726|5885707	0.364		chr12:3643917|3648389	0.01	chr13:64243634|64248499	0.893	chr12:5579726|5581024	0.667		chr10:117366081|117367988	0.016	chr11:80015143|80025954	0.045	chr12:57303345|57364234	0.182		chr10:42789300|42797733	0.387	chr11:19945129|19945660	0.071	chr10:67157907|67189849	0.122
chr14:12418005|12454319	0.021	chr11:29533226|29535266	0.067	chr12:8268364|8275890	0.095		chr12:3643917|3686862	0.009	chr13:67396630|67710410	1	chr12:8268364|8275890	0.035		chr10:119897715|119945171	0.095	chr11:80330557|80337587	0.034	chr12:57325524|57332459	0.188		chr10:43127779|43160844	0.039	chr11:19998120|20008477	0.667	chr10:67578116|67594264	1
chr14:12418005|12457829	0.06	chr11:29533226|29538793	0.06	chr12:8698091|8706041	0.015		chr12:3835027|3873428	0.197	chr13:68887959|68982544	0.044	chr12:8698091|8706041	0.023		chr10:119929901|119945171	0.342	chr11:80394286|80398470	0.04	chr12:59050268|59051708	0.333		chr10:43393871|43395692	0.291	chr11:19998120|20018189	0.191	chr10:68118251|68135106	0.097
chr14:12439871|12457829	0.014	chr11:29533226|29544410	0.078	chr12:11279605|11280402	0.067		chr12:3865985|3873428	0.058	chr13:69510620|69515903	0.089	chr12:11871835|11884915	0.316		chr10:119938244|119945171	0.106	chr11:80637874|80671019	0.143	chr12:59136064|59137786	0.133		chr10:43393871|43413547	0.5	chr11:19998120|20021207	0.101	chr10:69927695|69932496	0.017
chr14:12597370|12603741	0.009	chr11:29533226|29545101	0.15	chr12:11871835|11884915	0.545		chr12:4744457|4745158	0.235	chr13:69512890|69515903	0.294	chr12:13374696|13415731	0.049		chr10:120035351|120038793	0.095	chr11:83948445|83949694	0.161	chr12:61839408|61858270	0.273		chr10:45419137|45420708	0.421	chr11:20077188|20080798	0.049	chr10:69932409|69980394	0.027
chr14:13950132|13951263	0.047	chr11:29705535|29708770	0.125	chr12:13285183|13310304	0.075		chr12:4762327|4764147	0.776	chr13:70787027|70801045	0.364	chr12:13390925|13415731	0.035		chr10:120825108|120852092	0.353	chr11:84193079|84195687	0.202	chr12:64976695|64997045	0.061		chr10:45419137|45476396	0.4	chr11:20203640|20203767	0.429	chr10:69950952|69959072	0.01
chr14:13951206|13954656	0.039	chr11:29777003|29785755	0.169	chr12:13390925|13393532	0.029		chr12:4937387|4954657	0.182	chr13:74180435|74184773	0.026	chr12:13482386|13484044	0.083		chr10:120947204|120952255	0.147	chr11:84445627|84467544	0.072	chr12:66550481|66655437	0.143		chr10:45469037|45476396	0.667	chr11:20703711|20709746	0.032	chr10:69958918|69980394	0.041
chr14:13995007|14013655	0.261	chr11:29777003|29805814	0.25	chr12:13482386|13484044	0.055		chr12:4937387|4978588	0.083	chr13:74483899|74610326	0.444	chr12:16954907|16966693	0.013		chr10:121288880|121306883	0.089	chr11:85059128|85104026	0.026	chr12:66629905|66868806	0.033		chr10:45588380|45618629	0.059	chr11:20703711|20712311	0.041	chr10:69994372|69999498	0.026
chr14:14013073|14013655	0.245	chr11:29777003|29809407	0.082	chr12:16965087|16971319	0.013		chr12:4961218|4978588	0.113	chr13:75488369|75554075	1	chr12:19329232|19735539	0.571		chr10:121823037|121831912	0.105	chr11:85077265|85104026	0.202	chr12:66716603|66723129	0.053		chr10:45605509|45652738	0.034	chr11:20703711|20712315	0.145	chr10:70154708|70175167	0.098
chr14:14052919|14103507	0.167	chr11:29777003|29810167	0.2	chr12:16968211|16975558	0.013		chr12:4961218|4991058	0.065	chr13:75892906|75917847	0.118	chr12:20241589|20615429	0.462		chr10:121869717|121870510	0.056	chr11:85326864|85339796	0.12	chr12:69159339|69361341	0		chr10:45618498|45652738	0.185	chr11:20725685|20727639	0.373	chr10:71258201|71262262	0.083
chr14:14101602|14103507	0.423	chr11:29784064|29785755	0.121	chr12:20626079|20633498	0.75		chr12:4961218|5006791	0.5	chr13:76756986|76806262	0.029	chr12:21217975|21230956	0.037		chr10:121925816|121931509	0.263	chr11:86319348|86346028	0.026	chr12:69159352|69361341	0		chr10:45618498|45686733	0.044	chr11:21263199|21264871	0.121	chr10:75230682|75248644	0.056
chr14:17915703|17963321	0.078	chr11:29848815|29906331	0.195	chr12:21217975|21230956	0.053		chr12:4961218|5013984	0.235	chr13:77043863|77126714	0.133	chr12:21217975|21239649	0.071		chr10:122782183|122811559	0.026	chr11:86511589|86534146	0.042	chr12:69159435|69361405	0		chr10:45638321|45686733	0.033	chr11:21263199|21278060	0.25	chr10:75245079|75261957	0.154
chr14:17925596|17963321	0.082	chr11:30934672|30939621	0.028	chr12:21217975|21239649	0.048		chr12:5451681|5452852	0.5	chr13:77066600|77126714	0.298	chr12:24854879|24882794	0.075		chr10:122904092|122920845	0.021	chr11:86532772|86535460	0.079	chr12:69159435|69361424	0		chr10:45652588|45671526	0.058	chr11:22053432|22068506	0.284	chr10:75245079|75279961	0.061
chr14:17963061|17963321	0.126	chr11:31055458|31061586	0.619	chr12:24854879|24882794	0.215		chr12:5561604|5580161	0.333	chr13:77316348|77334363	0.261	chr12:24854879|24924294	0.078		chr10:123121572|123125685	0.014	chr11:86635175|86665878	0.055	chr12:69159453|69361304	0		chr10:45652588|45686733	0.034	chr11:22169035|22173006	0.109	chr10:75257868|75263370	0.04
chr14:17963061|18011270	0.043	chr11:31055458|31064087	0.19	chr12:24854879|24924294	0.067		chr12:5579726|5581024	0.444	chr13:77951985|78006472	0.057	chr12:24878191|24882794	0.124		chr10:123146794|123181800	0.091	chr11:86643498|86665878	0.022	chr12:69159472|69361323	0		chr10:45670346|45686733	0.108	chr11:23261835|23271205	0.043	chr10:75261794|75276927	0.034
chr14:18586851|18630431	0.016	chr11:32494697|32499461	0.075	chr12:24878191|24882794	0.158		chr12:8268364|8275890	0.061	chr13:83872656|83884235	0.387	chr12:24878191|24924294	0.463		chr10:123168227|123181800	0.032	chr11:86661123|86665878	0.023	chr12:69627217|69658078	0.07		chr10:49101128|49132904	0.027	chr11:23261835|23282726	0.027	chr10:75274017|75279961	0.227
chr14:20738849|20744648	0.008	chr11:32574499|32577773	0.308	chr12:24878191|24924294	0.289		chr12:11271729|11290891	0.067	chr13:84251230|84260240	0.214	chr12:24878191|24924819	0.049		chr10:123704359|123705824	0.039	chr11:86940445|86945976	0.04	chr12:69632060|69658078	0.185		chr10:49101128|49244443	0.034	chr11:23381225|23393961	0.038	chr10:75684292|75700095	0.391
chr14:20995012|21022127	0.063	chr11:32708188|32711997	0.028	chr12:24878191|24924819	0.043		chr12:11821291|11826886	0.667	chr13:88874553|88878181	0.667	chr12:24878191|24934622	0.379		chr10:125294595|125302081	0.194	chr11:87137590|87216573	0.014	chr12:70078112|70102854	0.078		chr10:49132679|49244443	0.04	chr11:23382554|23421366	0.021	chr10:75694715|75700095	0.186
chr14:21516626|21517498	0.692	chr11:33283908|33318347	0.222	chr12:24878191|24934622	0.241		chr12:11871835|11884915	0.429	chr13:89042432|89042560	0.02	chr12:24878191|24939348	0.101		chr10:125294595|125341850	0.045	chr11:87145464|87163869	0.007	chr12:70280556|70292361	0.01		chr10:49240579|49272963	0.006	chr11:23414736|23420144	0.022	chr10:76302204|76313304	0.034
chr14:21618891|21637640	0.128	chr11:33297342|33318459	0.242	chr12:24878191|24939348	0.052		chr12:13300093|13310304	0.04	chr13:89177145|89184863	0.022	chr12:24994812|24997330	0.04		chr10:125339139|125377578	0.067	chr11:87145464|87190159	0.008	chr12:71074936|71076069	0.1		chr10:49240579|49356115	0.008	chr11:26397746|26434500	0.5	chr10:76533513|76536365	0.111
chr14:21626719|21664748	0.222	chr11:35610592|35612436	0.058	chr12:24994812|24997330	0.034		chr12:13317698|13336410	0.044	chr13:91524585|91539396	0.024	chr12:25013297|25017052	0.01		chr10:127444276|127454756	0.023	chr11:87159821|87167516	0.029	chr12:72783683|72786789	0.013		chr10:49240579|49422672	0.011	chr11:28434081|28439089	0.333	chr10:76797795|76800914	0.103
chr14:21774963|21775555	0.037	chr11:36273231|36385328	0.056	chr12:28859252|28867153	0.094		chr12:13374696|13415731	0.053	chr13:91524585|91564694	0.353	chr12:28859252|28867153	0.098		chr10:127471768|127476698	0.011	chr11:87159821|87178028	0.006	chr12:73168000|73219142	0.105		chr10:49355909|49404450	0.006	chr11:29400184|29430252	0.094	chr10:77941147|77943983	0.167
chr14:21837744|21838618	0.063	chr11:36372715|36385328	0.047	chr12:28859252|28928968	0.017		chr12:13390925|13393532	0.041	chr13:91524585|91564713	0.046	chr12:29811373|29811734	0.03		chr10:128349753|128353211	0.006	chr11:87598863|87601172	0.09	chr12:73179205|73219142	0.111		chr10:49355909|49422672	0.063	chr11:29529929|29542509	0.071	chr10:79860824|79862047	0.136
chr14:23309040|23386353	0.013	chr11:36864029|36864943	0.087	chr12:28862955|28867153	0.023		chr12:13482386|13484044	0.14	chr13:91524585|91604455	0.186	chr12:29836350|29893445	0.012		chr11:3140137|3146292	0.058	chr11:88169565|88170174	0.138	chr12:73691548|73702912	0.058		chr10:49355909|49578302	0.008	chr11:29533226|29538793	0.068	chr10:79978392|79978475	0.038
chr14:23330840|23386353	0.01	chr11:36957871|37145640	0.037	chr12:29811373|29811734	0.032		chr12:13558612|13566257	0.048	chr13:92235574|92256802	0.1	chr12:29849245|29855283	0.021		chr11:3140137|3153498	0.092	chr11:88981069|88982650	0.184	chr12:73926557|73928298	0.039		chr10:49522143|49528040	0.008	chr11:29533226|29542509	0.085	chr10:80000712|80001090	0.061
chr14:23363801|23373261	0.018	chr11:41967534|41976686	0.016	chr12:29811373|29832422	0.021		chr12:13661400|13676030	1	chr13:92235574|92300358	0.133	chr12:29849245|29895314	0.01		chr11:3887009|3890147	1	chr11:89042162|89049900	0.031	chr12:73926557|73932476	0.036		chr10:49523682|49528040	0.022	chr11:29533226|29544410	0.192	chr10:80392952|80394070	0.036
chr14:23363801|23386353	0.041	chr11:42133729|42140369	0.002	chr12:29849245|29855283	0.044		chr12:17402073|17406896	0.085	chr13:93341756|93349297	0.016	chr12:29886123|29895314	0.028		chr11:4517741|4531305	0.208	chr11:90257520|90267581	0.006	chr12:74162056|74238370	0.043		chr10:49523682|49535499	0.09	chr11:29533226|29545101	0.216	chr10:80712112|80715179	0.034
chr14:23501125|23591681	0.017	chr11:42591858|42597785	0.012	chr12:29849245|29895314	0.02		chr12:19330830|19735539	0.211	chr13:93341756|93356079	0.109	chr12:30257966|30288315	0.444		chr11:4527836|4531305	0.032	chr11:90340787|90345978	0.039	chr12:75087405|75087831	0.122		chr10:49523682|49578302	0.116	chr11:29536833|29544410	0.051	chr10:80715871|80719812	0.02
chr14:24190318|24192954	0.231	chr11:42626544|42628473	0.031	chr12:29866828|29886185	0.036		chr12:20633438|20990872	0.375	chr13:93790039|93794218	0.026	chr12:31617075|31626876	0.043		chr11:4640383|4649869	0.156	chr11:90571722|90600280	0.143	chr12:75114191|75154281	0.261		chr10:49523682|49783545	0.003	chr11:29705535|29708770	0.179	chr10:80766163|80771366	0.157
chr14:25406150|25406932	0.364	chr11:43441446|43441920	0.044	chr12:30257966|30288315	0.571		chr12:21212809|21218257	0.033	chr13:94204013|94233180	0.011	chr12:31760847|31802483	0.085		chr11:4640383|4656336	0.069	chr11:90671084|90674819	0.052	chr12:77323845|77332329	0.167		chr10:49535318|49578302	0.012	chr11:29705535|29736498	0.017	chr10:80803583|80803888	0.164
chr14:25502655|25581673	0.24	chr11:43704534|43705477	0.727	chr12:31660717|31685773	0.089		chr12:21217975|21239649	0.039	chr13:94476966|94483360	0.038	chr12:31760847|31839854	0.067		chr11:4780578|4820493	0.027	chr11:93905159|93912458	0.22	chr12:77331896|77332329	0.132		chr10:49573564|49578302	0.016	chr11:29777003|29805814	0.111	chr10:80834313|80836141	0.021
chr14:26422421|26428316	0.041	chr11:44524928|44542720	0.019	chr12:31760847|31802483	0.148		chr12:21224305|21230956	0.054	chr13:95707878|95733951	0.023	chr12:31790847|31802483	0.065		chr11:4799861|4820493	0.019	chr11:93905159|93918947	0.092	chr12:78343352|78412433	0.036		chr10:49765305|49766419	0.118	chr11:29777003|29809407	0.09	chr10:81108748|81118229	0.038
chr14:26453538|26470400	0.118	chr11:45883710|45895129	0.042	chr12:31760847|31839854	0.098		chr12:24504947|24523201	0.163	chr13:95746438|95837923	0.05	chr12:34373878|34374138	0.043		chr11:4803678|4820493	0.044	chr11:93905163|93912458	0.205	chr12:78343352|78504751	0.025		chr10:50604751|50618271	0.09	chr11:29784064|29785755	0.058	chr10:81308948|81309247	0.021
chr14:26599616|26608631	0.068	chr11:46247559|46254007	0.004	chr12:31790847|31802483	0.075		chr12:24854879|24882794	0.153	chr13:97091818|97097711	0.118	chr12:34373878|34431989	0.061		chr11:4808257|4820493	0.043	chr11:94036600|94048558	0.021	chr12:78454757|78504751	0.032		chr10:50617712|50618271	0.036	chr11:29880647|29906331	0.082	chr10:81400509|81420798	0.03
chr14:27438599|27442620	0.2	chr11:49212695|49215798	0.168	chr12:31820125|31839854	0.058		chr12:24878191|24882794	0.109	chr13:97141927|97150413	0.158	chr12:34373878|34433231	0.047		chr11:5085896|5088146	0.007	chr11:94067893|94071686	0.017	chr12:78590534|78627260	0.092		chr10:50617712|50660726	0.037	chr11:30837282|30841622	0.051	chr10:81420267|81420798	0.122
chr14:27438599|27450049	0.08	chr11:49212695|49215945	0.452	chr12:34078476|34107351	0.129		chr12:24878191|24924294	0.38	chr13:97929411|97936861	0.203	chr12:34429498|34437378	0.035		chr11:5972217|5982758	0.003	chr11:94097218|94099152	0.008	chr12:78590534|78637579	0.109		chr10:50635033|50660726	0.162	chr11:31055458|31061446	0.028	chr10:81487680|81488358	0.097
chr14:27449757|27450049	0.051	chr11:49212699|49215945	0.306	chr12:34373878|34374138	0.04		chr12:24878191|24934622	0.449	chr13:98029377|98053974	0.033	chr12:35078900|35086984	0.048		chr11:6113243|6125561	0.021	chr11:94097218|94106782	0.008	chr12:80189852|80191369	0.211		chr10:50637908|50660726	0.063	chr11:31055458|31061542	0.069	chr10:81487847|81488358	0.036
chr14:27483808|27486950	0.211	chr11:50071171|50095980	0.013	chr12:34373878|34402867	0.095		chr12:24878191|24939348	0.16	chr13:98074999|98077320	0.217	chr12:35085939|35092913	0.029		chr11:6193154|6193476	0.087	chr11:94291511|94309691	0.018	chr12:80397653|80399985	0.043		chr10:50748806|50754122	0.049	chr11:31055458|31061586	0.707	chr10:81532396|81533406	0.082
chr14:27776159|28141381	0.02	chr11:50085741|50095980	0.02	chr12:34373878|34433231	0.115		chr12:24994812|24997330	0.018	chr13:98266151|98272852	0.333	chr12:36390346|36426438	0.1		chr11:6311009|6317080	0.131	chr11:95319177|95332369	1	chr12:80397653|80404698	0.053		chr10:50748806|50767507	0.19	chr11:31055458|31064087	0.129	chr10:81640892|81964878	0.286
chr14:28040343|28141381	0.06	chr11:50260977|50267010	0.286	chr12:34827637|34861441	0.109		chr12:25002989|25005218	0.009	chr13:100126587|100128361	0.174	chr12:36501978|36522051	0.095		chr11:6313788|6317080	0.039	chr11:95749000|95754055	0.135	chr12:81314260|81316104	0.24		chr10:50767091|50767507	0.088	chr11:32494697|32499461	0.086	chr10:81726618|81878415	0.286
chr14:28040343|28271725	0.01	chr11:50301758|50308929	0.008	chr12:35078900|35086984	0.049		chr12:28859252|28867153	0.103	chr13:103884143|103889285	0.194	chr12:38139405|38190134	0.007		chr11:6313788|6324922	0.012	chr11:97217791|97238258	0.02	chr12:81474587|81481002	0.038		chr10:50767091|50770383	0.163	chr11:32555124|32577773	0.053	chr10:81726618|82014744	0.4
chr14:28040343|28317314	0.227	chr11:50304326|50308929	0.005	chr12:38100364|38127383	0.021		chr12:28862955|28867153	0.033	chr13:103884143|103897928	0.216	chr12:38147503|38228123	0.031		chr11:6313788|6334648	0.003	chr11:97226729|97238258	0.019	chr12:81474587|81510965	0.147		chr10:52429193|52436663	0.286	chr11:32612671|32617962	0.063	chr10:81747377|81906266	0.667
chr14:28080132|28141381	0.063	chr11:50307470|50308929	0.004	chr12:38147503|38190134	0.013		chr12:29836350|29855283	0.013	chr13:104046189|104052639	0.067	chr12:38173727|38228123	0.019		chr11:6334533|6342623	0.003	chr11:97229830|97238258	0.133	chr12:82234463|82240860	0.024		chr10:52429193|52436739	0.075	chr11:32652748|32711997	0.024	chr10:81791857|81821514	0.667
chr14:28302876|28317314	0.095	chr11:50307470|50310867	0.004	chr12:38173727|38228123	0.019		chr12:29849245|29855283	0.033	chr13:104166859|104169888	0.036	chr12:40621221|40631618	0.018		chr11:6584520|6585217	0.011	chr11:97953883|97956566	0.167	chr12:82311349|82342499	0.013		chr10:52544607|52545267	0.388	chr11:32708188|32711997	0.028	chr10:82058683|82107936	0.098
chr14:28317249|28384043	0.162	chr11:50404454|50407924	0.058	chr12:40621221|40640445	0.028		chr12:29849245|29895314	0.026	chr13:104294447|104314383	0.462	chr12:40621221|40640445	0.012		chr11:7078888|7109112	0.024	chr11:98263470|98267858	0.571	chr12:82340662|82342499	0.03		chr10:53348472|53358207	0.029	chr11:33283908|33318347	0.194	chr10:82368571|82383844	0.456
chr14:28943557|28972278	0.035	chr11:51271800|51273626	0.07	chr12:40621221|40649489	0.027		chr12:29866828|29886185	0.056	chr13:104294447|104400006	0.4	chr12:40621221|40649489	0.044		chr11:7137273|7139189	0.015	chr11:98950245|98950795	0.286	chr12:82357233|82372542	0.015		chr10:53611352|53626034	0.09	chr11:33289564|33318347	0.056	chr10:82709009|82712238	0.042
chr14:29043501|29105025	0.026	chr11:51729452|51734661	0.194	chr12:40626337|40649489	0.031		chr12:29886123|29895314	0.02	chr13:104720422|104797343	0.208	chr12:40626337|40640445	0.037		chr11:8478225|8479665	0.06	chr11:100445383|100447738	0.667	chr12:82357233|82387712	0.012		chr10:53674566|53690148	0.524	chr11:33297342|33318459	0.312	chr10:83281370|83304375	0.174
chr14:29055887|29062540	0.157	chr11:52113120|52121051	0.007	chr12:40631522|40640445	0.084		chr12:31660717|31670385	0.032	chr13:104964084|104982996	0.01	chr12:40626337|40649489	0.041		chr11:8518199|8519570	0.079	chr11:101055026|101055605	0.009	chr12:82357233|82403179	0.007		chr10:53674566|53694876	0.04	chr11:33318239|33329544	0.073	chr10:83297154|83304375	0.203
chr14:29097784|29105025	0.049	chr11:52236837|52245121	0.008	chr12:40668406|40676790	0.113		chr12:31760847|31802483	0.119	chr13:106812208|106847459	0.097	chr12:40631522|40640445	0.062		chr11:11149194|11154292	0.121	chr11:101743076|101750066	0.096	chr12:82372368|82403179	0.007		chr10:53689951|53699343	0.053	chr11:35610592|35612436	0.214	chr10:83297154|83316789	0.089
chr14:29097784|29124683	0.04	chr11:53068540|53072516	0.072	chr12:44295898|44299291	0.029		chr12:31760847|31839854	0.108	chr13:106812208|106848336	0.053	chr12:40631522|40649489	0.016		chr11:12306958|12309752	0.014	chr11:103046379|103055289	0.072	chr12:82384651|82403179	0.006		chr10:53694695|53699343	0.145	chr11:35776086|35777820	0.033	chr10:83313415|83316789	0.105
chr14:30045215|30047371	0.062	chr11:53265932|53266049	0.011	chr12:44295898|44308114	0.021		chr12:31790847|31802483	0.051	chr13:106842089|106886757	0.069	chr12:40668406|40676790	0.146		chr11:12309614|12343917	0.018	chr11:103057365|103064867	0.018	chr12:83091748|83116299	0.118		chr10:56040139|56051458	0.182	chr11:35815639|35819978	0.056	chr10:83506598|83508732	0.074
chr14:30482193|30484586	0.364	chr11:53284100|53292314	0.018	chr12:44376166|44388055	0.019		chr12:31833182|31839854	0.051	chr13:106982524|106988075	0.074	chr12:40668406|40710901	0.014		chr11:12309614|12378359	0.021	chr11:104287123|104302410	0.012	chr12:84121283|84127017	0.067		chr10:56087531|56089839	0.293	chr11:41967534|41976686	0.009	chr10:83506598|83512437	0.125
chr14:30765963|30777992	0.07	chr11:53368660|53375633	0.03	chr12:44384204|44388055	0.019		chr12:32830167|32835030	0.025	chr13:109933868|109939361	0.094	chr12:40788228|40795697	0.016		chr11:12343744|12365179	0.017	chr11:104302361|104310534	0.006	chr12:84124475|84136637	0.066		chr10:56123511|56151853	0.15	chr11:42147090|42155029	0.003	chr10:83555573|83560526	0.022
chr14:31061469|31074982	0.118	chr11:53368660|53380672	0.04	chr12:44568544|44568645	0.021		chr12:33135966|33141116	0.061	chr13:110059337|110061601	0.012	chr12:44282578|44308114	0.017		chr11:12343744|12369691	0.031	chr11:104350487|104357596	0.026	chr12:84934152|84951381	0.036		chr10:58285943|58286210	0.053	chr11:42591858|42597785	0.012	chr10:83558598|83564537	0.06
chr14:31061469|31089622	0.154	chr11:53531996|53537915	0.005	chr12:50419853|50428234	0.471		chr12:34373878|34402867	0.057	chr13:112363415|112368348	0.316	chr12:44295898|44299291	0.013		chr11:12343744|12378359	0.175	chr11:104350487|104378826	0.331	chr12:85028770|85034034	0.061		chr10:58408070|58410202	0.058	chr11:43704534|43705477	0.673	chr10:84947412|84948020	0.32
chr14:31482791|31492456	0.55	chr11:53593374|53594951	0.015	chr12:51619814|51661713	0.148		chr12:34373878|34437378	0.045	chr13:113922247|113967790	0.067	chr12:44295898|44308114	0.023		chr11:12365105|12378359	0.089	chr11:104356684|104378826	0.114	chr12:85121987|85123871	0.023		chr10:58408070|58414065	0.046	chr11:43704534|43705567	0.098	chr10:85143016|85157194	0.047
chr14:34259625|34268952	0.333	chr11:53871568|53954902	0.8	chr12:51621780|51661713	0.096		chr12:34429498|34437378	0.098	chr13:113934064|113967790	0.029	chr12:50419853|50428234	0.388		chr11:12369594|12378359	0.042	chr11:104368680|104378826	0.107	chr12:85312946|85314602	0.053		chr10:58454573|58457784	0.02	chr11:46221336|46224205	0.02	chr10:85144154|85148798	0.031
chr14:34676954|34695105	0.055	chr11:54124657|54129562	0.222	chr12:51643104|51661713	0.055		chr12:36390346|36426438	0.146	chr13:119430160|119440871	0.035	chr12:51389282|51393910	0.043		chr11:17219014|17229866	0.061	chr11:104423922|104425293	0.027	chr12:85857380|85879475	0.14		chr10:58457592|58465809	0.042	chr11:49212695|49215798	0.086	chr10:85146344|85148798	0.042
chr14:34691682|34695105	0.215	chr11:54543579|54568496	0.339	chr12:51647994|51661713	0.221		chr12:38114533|38127383	0.009	chr14:3432716|3669589	1	chr12:51619814|51661713	0.17		chr11:19998120|20008477	0.388	chr11:104423922|104426468	0.105	chr12:85863564|85879475	0.163		chr10:58488573|58490755	0.015	chr11:49212695|49215945	0.282	chr10:86024416|86024710	0.046
chr14:35026745|35030927	0.056	chr11:54676195|54691740	0.073	chr12:51655402|51661713	0.031		chr12:38139405|38190134	0.008	chr14:8140642|8141544	0.077	chr12:51621780|51661713	0.073		chr11:19998120|20018189	0.264	chr11:104522723|104534885	0.051	chr12:85863564|85892210	0.109		chr10:59192166|59192815	0.261	chr11:50299129|50301054	0.015	chr10:88400652|88414598	0.073
chr14:35309232|35323434	0.035	chr11:54840930|54841202	0.052	chr12:51716942|51723048	0.043		chr12:38147503|38190134	0.008	chr14:12411554|12440915	0.011	chr12:51627110|51661713	0.039		chr11:20703711|20709746	0.011	chr11:104529341|104536670	0.034	chr12:85876491|85879475	0.074		chr10:59599928|59600693	0.38	chr11:50301758|50308929	0.015	chr10:88400652|88419560	0.189
chr14:35321641|35323434	0.055	chr11:57217772|57229025	0.012	chr12:51772274|51772705	0.073		chr12:38147503|38228123	0.021	chr14:12418005|12440915	0.052	chr12:51647994|51661713	0.188		chr11:20703711|20712315	0.051	chr11:105240361|105247595	0.109	chr12:85933630|85996062	0.095		chr10:60004795|60013774	0.098	chr11:50304326|50308929	0.01	chr10:88411916|88414598	0.041
chr14:36926839|36941264	0.026	chr11:58111260|58113213	0.073	chr12:51947755|51950087	0.125		chr12:38173727|38216108	0.016	chr14:12418005|12454319	0.022	chr12:51655402|51661713	0.046		chr11:20703711|20733990	0.025	chr11:105758922|105780125	0.02	chr12:86256868|86269061	0.239		chr10:62433052|62439051	0.043	chr11:50307470|50308929	0.012	chr10:88411916|88419560	0.072
chr14:36938584|36941264	0.046	chr11:59421525|59438513	0.007	chr12:52516079|52519967	0.092		chr12:38173727|38228123	0.018	chr14:12418005|12457829	0.028	chr12:51716942|51723048	0.075		chr11:20709620|20727639	0.021	chr11:105758922|105798824	0.036	chr12:89187022|89193207	0.016		chr10:62437434|62441246	0.144	chr11:50307470|50310867	0.016	chr10:88809082|88810085	0.35
chr14:38397230|38407216	0.103	chr11:60270318|60275002	0.095	chr12:52516079|52542636	0.107		chr12:38427404|38604163	0.012	chr14:12439871|12454319	0.025	chr12:51759219|51761170	0.024		chr11:20725685|20727639	0.126	chr11:105758922|105810597	0.019	chr12:89187022|89260521	0.009		chr10:62447024|62447773	0.111	chr11:50404454|50407924	0.083	chr10:89068100|89088293	0.148
chr14:45244155|45246516	0.347	chr11:60270318|60280283	0.013	chr12:52795837|52796200	0.011		chr12:40363134|40378874	0.091	chr14:12439871|12457829	0.032	chr12:51772274|51772705	0.088		chr11:21136046|21148425	0.046	chr11:105776806|105798824	0.009	chr12:89187022|89533010	0.01		chr10:62633977|62643372	0.078	chr11:51271800|51273626	0.031	chr10:89772587|89791481	0.036
chr14:45601565|45629753	0.047	chr11:60370469|60377984	0.083	chr12:52937135|52938506	0.011		chr12:40621221|40631618	0.01	chr14:12449722|12457829	0.021	chr12:52516079|52519967	0.167		chr11:21263199|21278060	0.227	chr11:106110744|106123906	0.15	chr12:89503018|89533010	0.011		chr10:62746901|62747464	0.135	chr11:51591399|51594141	0.111	chr10:89775939|89803212	0.029
chr14:45601565|45642696	0.053	chr11:60377810|60387363	0.143	chr12:53139381|53142768	0.13		chr12:40621221|40640445	0.009	chr14:13995007|14013655	0.364	chr12:52516079|52542636	0.086		chr11:21652226|21664385	0.094	chr11:106117490|106123906	0.053	chr12:89976347|89983541	0.03		chr10:62750547|62751016	0.027	chr11:51598276|51599596	0.282	chr10:89787105|89794624	0.115
chr14:45616530|45629753	0.073	chr11:61546150|61565894	0.038	chr12:53139381|53147983	0.016		chr12:40621221|40649489	0.037	chr14:14013073|14103507	0.133	chr12:52937135|52938506	0.009		chr11:21664326|21813462	0.174	chr11:106236995|106240099	0.031	chr12:89976347|90204818	0.03		chr10:62763440|62766782	0.058	chr11:51726485|51731905	0.093	chr10:89787105|89803212	0.039
chr14:47016277|47016795	0.3	chr11:61872650|61909946	0.053	chr12:53139381|53148170	0.018		chr12:40626337|40640445	0.029	chr14:14101602|14103507	0.129	chr12:53139381|53142768	0.063		chr11:21711462|21748941	0.103	chr11:106511902|106513712	0.041	chr12:90168920|90204818	0.035		chr10:62770855|62772065	0.022	chr11:51729452|51734661	0.357	chr10:90033214|90050112	0.015
chr14:47064220|47077592	0.158	chr11:61900310|61922829	0.04	chr12:53501034|53501440	0.286		chr12:40626337|40649489	0.039	chr14:16270475|16283473	0.063	chr12:53139381|53148170	0.012		chr11:21711462|21813462	0.065	chr11:106529262|106568627	0.022	chr12:90199147|90204818	0.015		chr10:62776568|62776963	0.138	chr11:52117987|52119304	0.005	chr10:90033214|90077142	0.008
chr14:47708802|47712508	0.1	chr11:61909848|61916266	0.041	chr12:55095815|55172373	0.5		chr12:40631522|40640445	0.061	chr14:16277799|16283473	0.069	chr12:53501034|53501440	0.118		chr11:22053432|22068506	0.244	chr11:106566965|106568627	0.032	chr12:98227168|98234397	0.242		chr10:62776568|62785594	0.017	chr11:52236837|52245121	0.014	chr10:90033214|90163304	0.008
chr14:47714632|47720285	0.05	chr11:61909848|61922829	0.105	chr12:55245939|55247437	0.023		chr12:40631522|40649489	0.021	chr14:17826894|17963321	0.185	chr12:53501034|53640536	0.113		chr11:22137838|22151892	0.047	chr11:107296199|107337560	0.032	chr12:98489905|98518832	0.381		chr10:62780441|62785594	0.028	chr11:53283529|53292314	0.04	chr10:90042546|90050112	0.055
chr14:49033271|49042549	0.077	chr11:62117700|62132454	0.025	chr12:55659048|55677265	0.045		chr12:40636083|40668487	0.009	chr14:17925596|17963321	0.103	chr12:55138776|55212279	0.667		chr11:22169035|22173006	0.034	chr11:107592706|107604363	0.057	chr12:98658213|98664305	0.25		chr10:62832894|62840374	0.198	chr11:53284100|53292314	0.018	chr10:90042546|90077142	0.091
chr14:50950832|50963565	0.875	chr11:62146306|62161910	0.215	chr12:55697839|55709707	0.061		chr12:40661491|40676790	0.048	chr14:17963061|17963321	0.081	chr12:55143373|55281805	0.4		chr11:22774891|22787249	0.667	chr11:107592706|107620214	0.111	chr12:98752778|98763978	0.065		chr10:62832894|62840378	0.33	chr11:53368660|53375633	0.039	chr10:90049816|90077142	0.27
chr14:52983597|53203167	1	chr11:62147568|62161910	0.128	chr12:55738211|55739569	0.017		chr12:40668406|40676790	0.166	chr14:18002528|18011270	0.059	chr12:55149103|55220396	0.105		chr11:22799378|22801102	0.6	chr11:107613851|107620214	0.05	chr12:98792024|98794619	0.092		chr10:62932719|62937994	0.086	chr11:53368660|53380672	0.043	chr10:90049816|90163304	0.005
chr14:54758439|54759745	0.169	chr11:62151870|62161910	0.084	chr12:55786170|55795776	0.031		chr12:40788228|40799750	0.008	chr14:20570248|20577586	0.098	chr12:55407469|55414498	0.009		chr11:22799378|22807391	0.571	chr11:108518679|108531465	0.286	chr12:98855924|98882074	0.047		chr10:62937418|62942719	0.063	chr11:53399589|53402566	0.021	chr10:90069468|90077142	0.653
chr14:54942353|54970810	0.88	chr11:62283597|62292218	0.174	chr12:55860091|55861454	0.045		chr12:41451772|41454671	0.046	chr14:20604052|20607905	0.078	chr12:55659048|55677265	0.015		chr11:23320661|23349343	0.026	chr11:108664496|108664726	0.167	chr12:98942218|98964607	0.128		chr10:62982671|62989240	0.022	chr11:53578844|53583366	0.017	160,ST-E00205:820:H2VMYCCX2:2:2214:23500:69484,ST-E00205:820:H2VMYCCX2:2:2215:24616:1801,ST-E00205:820:H2VMYCCX2:2:2215:28747:7339,ST-E00205:820:H2VMYCCX2:2:2215:25976:19276,ST-E00205:820:H2VMYCCX2:2:2215:16062:31459,ST-E00205:820:H2VMYCCX2:2:2215:22851:38754,ST-E00205:820:H2VMYCCX2:2:2215:32360:40389,ST-E00205:820:H2VMYCCX2:2:2215:23033:41462,ST-E00205:820:H2VMYCCX2:2:2215:30208:42253,ST-E00205:…
chr14:56748835|56764244	0.031	chr11:62349353|62354688	0.039	chr12:57325524|57364234	0.4		chr12:44282578|44311595	0.018	chr14:21234833|21318183	0.022	chr12:55673453|55677265	0.019		chr11:23388434|23412415	0.014	chr11:108664496|108757819	0.523	chr12:98946569|98964607	0.14		chr10:62994705|63011843	0.022	chr11:53583227|53586930	0.033	chr10:90069468|90114447	0.09
chr14:56748835|56772006	0.23	chr11:62351378|62354688	0.037	chr12:59050268|59051708	0.275		chr12:44295898|44308114	0.021	chr14:21516626|21517498	0.713	chr12:55697839|55709707	0.016		chr11:23401453|23405953	0.018	chr11:108664496|108808739	0.385	chr12:99388361|99388917	0.146		chr10:63283181|63288009	0.066	chr11:54490803|54510079	0.027	chr10:90069468|90163304	0.178
chr14:57444355|57455547	0.098	chr11:62351378|62373454	0.013	chr12:59172525|59185787	0.071		chr12:50419853|50428234	0.489	chr14:21618891|21637640	0.133	chr12:55770619|55795776	0.026		chr11:23414736|23420144	0.023	chr11:108752578|108808739	0.167	chr12:100206156|100206233	0.003		chr10:63287519|63288009	0.06	chr11:54540580|54568496	0.125	chr10:90069468|90181914	0.009
chr14:57846921|57878459	0.111	chr11:62378515|62391033	0.075	chr12:61839408|61858270	0.083		chr12:51619814|51629507	0.019	chr14:21626719|21637640	0.14	chr12:55776019|55795776	0.022		chr11:23432294|23435926	0.028	chr11:108923152|108931579	0.302	chr12:100207960|100208592	0.001		chr10:63289052|63307909	0.15	chr11:54543579|54568496	0.53	chr10:90069468|90260818	0.009
chr14:57856610|57865641	0.1	chr11:62381408|62391033	0.035	chr12:64976695|64997045	0.078		chr12:51619814|51661713	0.253	chr14:21626719|21664748	0.173	chr12:55782782|55795776	0.02		chr11:23576731|23584611	0.023	chr11:109011650|109011963	0.004	chr12:100446860|100495440	0.05		chr10:67034599|67039577	0.13	chr11:54561325|54568496	0.062	chr10:90069472|90077142	0.572
chr14:57865521|57878459	0.098	chr11:62383161|62391033	0.04	chr12:66797628|66868806	0.138		chr12:51621780|51661713	0.064	chr14:23330840|23386353	0.017	chr12:55786170|55795776	0.047		chr11:23589951|23606766	0.034	chr11:109011665|109011932	0	chr12:100595815|100619641	0.353		chr10:67034599|67063071	0.081	chr11:55291874|55303952	0.005	2:2222:29224:51939,ST-E00205:820:H2VMYCCX2:2:2223:31061:15355,ST-E00205:820:H2VMYCCX2:2:2223:16873:26431,ST-E00205:820:H2VMYCCX2:2:2223:18548:27960,ST-E00205:820:H2VMYCCX2:2:2223:24342:34975,ST-E00205:820:H2VMYCCX2:2:2223:17452:36856,ST-E00205:820:H2VMYCCX2:2:2223:28016:60642,ST-E00205:820:H2VMYCCX2:2:2223:15290:65986,ST-E00205:820:H2VMYCCX2:2:2224:30056:3489,ST-E00205:820:H2VMYCCX2:2:2224:8329:1…
chr14:59771639|59802318	0.058	chr11:62384718|62391033	0.018	chr12:69302324|69303962	0.019		chr12:51623176|51661713	0.016	chr14:23363801|23386353	0.084	chr12:58997136|59002055	0.011		chr11:23707523|23725574	0.14	chr11:109011726|109011924	0	chr12:100615997|100619641	0.194		chr10:67154058|67158071	0.021	chr11:55296074|55303952	0.016	chr10:90069472|90163304	0.007
chr14:60843208|60875307	0.351	chr11:62419598|62423067	0.016	chr12:69603476|69610826	0.16		chr12:51627110|51661713	0.025	chr14:23386260|23509900	0.019	chr12:59050268|59051708	0.305		chr11:26397746|26434500	0.565	chr11:109011726|109011932	0.001	chr12:100654047|100654489	0.107		chr10:67157907|67158071	0.025	chr11:58111260|58113213	0.065	chr10:90163161|90260818	0.006
chr14:62695699|62696955	0.103	chr11:62433563|62438515	0.017	chr12:69632060|69658078	0.103		chr12:51643104|51661713	0.059	chr14:23435950|23463210	0.034	chr12:61669480|61692666	0.044		chr11:26422408|26459836	0.103	chr11:109011782|109011932	0	chr12:101932968|101948439	0.172		chr10:67157907|67189849	0.087	chr11:58137668|58139608	0.115	chr10:90163161|90307705	0.004
chr14:63864216|63892833	0.118	chr11:65053099|65075210	0.052	chr12:70020834|70025481	0.11		chr12:51647994|51661713	0.18	chr14:24190318|24192954	0.256	chr12:61839408|61858270	0.115		chr11:26534211|26550075	0.5	chr11:109011850|109011932	0	chr12:101945400|101948439	0.108		chr10:67216983|67240941	0.039	chr11:58856061|58876820	0.778	chr10:90163161|90359215	0.007
chr14:64233829|64313755	0.081	chr11:65057297|65075210	0.028	chr12:70078112|70102854	0.105		chr12:51655402|51661713	0.039	chr14:25502655|25581673	0.205	chr12:66486711|66655437	0.161		chr11:28434081|28439089	0.071	chr11:109235900|109250056	0.008	chr12:102991350|103001976	0.027		chr10:67224009|67226919	0.009	chr11:60270318|60275002	0.07	chr10:90260653|90359215	0.006
chr14:64825601|64828668	0.176	chr11:65706984|65712297	0.084	chr12:70245442|70245468	0.013		chr12:51716942|51723048	0.067	chr14:26022686|26158561	0.8	chr12:66629905|66655437	0.065		chr11:28434081|28505430	0.29	chr11:109268923|109276620	0.003	chr12:102991350|103011292	0.042		chr10:67224009|67233523	0.009	chr11:60270318|60280283	0.026	chr10:90307569|90359215	0.02
chr14:64887575|64903318	0.069	chr11:65706984|65756371	0.012	chr12:71037110|71063324	0.063		chr12:51750321|51761170	0.026	chr14:26065275|26204276	0.667	chr12:66716603|66868806	0.078		chr11:29400184|29430252	0.086	chr11:109937893|110030954	0.483	chr12:102991350|103021876	0.687		chr10:67243772|67244873	0.021	chr11:60517148|60517538	0.867	chr10:90359035|90577195	0.006
chr14:65075584|65080475	0.04	chr11:65756269|65775765	0.094	chr12:71060062|71063324	0.043		chr12:51759219|51761170	0.016	chr14:26422421|26428316	0.041	chr12:69159295|69159594	0.019		chr11:29422540|29430252	0.053	chr11:109971685|109977873	0.147	chr12:102998597|103049923	0.013		chr10:69879893|69882558	0.006	chr11:60706193|60706355	0.048	chr10:90510596|90512875	0.044
chr14:65094114|65095157	0.667	chr11:68699210|68721476	0.021	chr12:71074936|71076069	0.054		chr12:51772274|51772705	0.026	chr14:26422421|26470400	0.038	chr12:69159352|69361341	0		chr11:29461711|29477458	0.025	chr11:113369728|113377657	0.222	chr12:103011200|103021876	0.048		chr10:69927695|69932496	0.02	chr11:60706193|60706573	0.039	chr10:90510596|90577195	0.102
chr14:65293784|65299415	0.258	chr11:68699210|68752034	0.015	chr12:71125462|71132086	0.048		chr12:52516079|52519967	0.11	chr14:26453538|26465663	0.077	chr12:69159371|69361341	0		chr11:29482109|29498612	0.055	chr11:116944865|116948684	0.034	chr12:103141772|103149081	0.037		chr10:69932409|69980394	0.014	chr11:60745817|60749589	0.19	chr10:90510596|90644556	0.011
chr14:66187443|66190234	0.012	chr11:68764236|68771057	0.012	chr12:71170519|71179158	0.429		chr12:52516079|52542636	0.224	chr14:27438599|27442620	0.049	chr12:69159435|69361272	0		chr11:29498409|29499406	0.018	chr11:117697705|117702400	0.092	chr12:105799651|105805008	0.086		chr10:69958918|69980394	0.037	chr11:61519487|61523193	0.029	chr10:90510596|90680919	0.01
chr14:66303181|66304235	0.015	chr11:68829915|68845424	0.013	chr12:71895727|71915788	0.036		chr12:52557489|52562427	0.015	chr14:27438599|27466311	0.053	chr12:69159435|69361405	0		chr11:29498409|29504311	0.031	chr11:117700725|117723550	0.063	chr12:106036540|106042892	0.047		chr10:69994372|69999498	0.034	chr11:61532518|61535383	0.062	chr10:90531806|90577195	0.01
chr14:69366886|69584898	0.125	chr11:68839871|68845424	0.013	chr12:72216771|72223539	0.004		chr12:52795837|52796200	0.01	chr14:27438599|27467565	0.108	chr12:69159453|69361304	0		chr11:29533226|29535266	0.053	chr11:117714126|117723550	0.062	chr12:107989465|107989830	0.124		chr10:70142579|70154836	0.082	chr11:62117700|62119282	0.064	chr10:90531806|90644556	0.011
chr14:69373013|69584898	0.133	chr11:69026074|69026579	0.086	chr12:72217419|72217488	0.017		chr12:52911801|52938506	0.009	chr14:28011636|28080267	0.011	chr12:69159472|69361323	0		chr11:29533226|29538793	0.128	chr11:118501569|118513404	0.013	chr12:108157754|108165172	0.474		chr10:70154708|70175167	0.058	chr11:62117700|62132454	0.081	chr10:90577089|90680919	0.014
chr14:70141611|70142531	0.033	chr11:70874746|70884968	0.063	chr12:73168000|73219142	0.189		chr12:52937135|52938506	0.013	chr14:28040343|28080267	0.031	chr12:69159472|69361341	0		chr11:29535090|29542509	0.059	chr11:118505623|118513404	0.01	chr12:108463527|108488420	0.036		chr10:70167002|70175167	0.062	chr11:62128200|62132454	0.028	chr10:90644458|90680919	0.011
chr14:70678079|70682850	0.098	chr11:70874746|70887171	0.155	chr12:73179205|73219142	0.135		chr12:53139381|53142768	0.057	chr14:28040343|28141381	0.039	chr12:69302324|69303962	0.009		chr11:29536833|29544410	0.033	chr11:118610159|118811416	0.017	chr12:108534654|108536322	0.029		chr10:71258201|71262262	0.15	chr11:62146306|62156640	0.027	chr10:90895099|90897426	0.015
chr14:70895772|70926072	0.063	chr11:70874746|70893688	0.123	chr12:73181784|73219142	0.053		chr12:53139381|53147983	0.013	chr14:28040343|28317314	0.107	chr12:69320373|69322350	0.065		chr11:29705535|29708770	0.163	chr11:118670649|118811416	0.017	chr12:109718114|109718499	0.121		chr10:74990934|74992140	0.068	chr11:62146306|62161910	0.43	chr10:90895099|90923602	0.017
chr14:70901489|70926072	0.058	chr11:70874746|70900607	0.018	chr12:74162056|74238370	0.014		chr12:53139381|53148170	0.01	chr14:28040343|28384043	0.017	chr12:69361189|69361392	0		chr11:29777003|29785755	0.047	chr11:119151028|119154075	0.031	chr12:110625542|110627098	0.007		chr10:75230682|75248644	0.016	chr11:62146306|62211703	0.018	chr10:90895099|90948672	0.013
chr14:72563484|72584844	0.1	chr11:70874746|70904783	0.016	chr12:74229215|74238370	0.017		chr12:53501034|53501440	0.091	chr14:28080132|28141381	0.053	chr12:69607190|69640260	0.062		chr11:29777003|29805814	0.147	chr11:119980789|119982126	0.017	chr12:111219811|111243538	0.211		chr10:75245079|75261957	0.201	chr11:62147568|62161910	0.041	chr10:90914696|90923602	0.026
chr14:72599066|72683771	0.05	chr11:70874746|70908517	0.047	chr12:75087405|75087831	0.064		chr12:54763620|54783513	0.037	chr14:28080132|28271725	0.007	chr12:69614636|69658078	0.061		chr11:29784064|29785755	0.046	chr11:120128423|120141645	0.043	chr12:111336026|111345623	0.037		chr10:75245079|75267589	0.032	chr11:62151870|62161910	0.061	chr10:90914696|90941512	0.011
chr14:72652016|72683771	0.105	chr11:70884765|70893688	0.016	chr12:75087405|75131026	0.052		chr12:55057242|55063109	0.19	chr14:28302876|28317314	0.011	chr12:69632060|69658078	0.095		chr11:29848815|29906331	0.059	chr11:121496995|121500110	0.052	chr12:111592577|111604564	0.065		chr10:75263279|75279961	0.021	chr11:62283597|62292218	0.292	chr10:90914696|90948672	0.042
chr14:73262529|73269198	0.095	chr11:70900472|70908517	0.012	chr12:75087405|75154281	0.074		chr12:55105191|55260498	0.286	chr14:28317249|28384043	0.087	chr12:70020834|70025481	0.103		chr11:30119377|30120562	0.051	chr11:121601957|121603372	0.079	chr12:111592577|111618383	0.198		chr10:75274017|75279961	0.174	chr11:62338859|62345318	0.023	chr10:90921296|90941512	0.015
chr14:73362961|73368427	0.004	chr11:70900472|70917782	0.011	chr12:75114191|75154281	0.105		chr12:55407469|55414498	0.023	chr14:29055887|29062540	0.088	chr12:70078112|70102854	0.133		chr11:30219579|30219772	0.005	chr12:3237285|3238112	0.147	chr12:111843545|111846429	0.04		chr10:75684292|75700095	0.343	chr11:62340408|62345318	0.052	chr10:90921296|90948672	0.022
chr14:74775581|74786390	0.133	chr11:70900472|70925912	0.023	chr12:77323845|77332329	0.236		chr12:55659048|55677265	0.012	chr14:29097784|29105025	0.036	chr12:71060062|71063324	0.037		chr11:31055458|31061586	0.441	chr12:3252612|3257005	0.01	chr12:111858210|111872433	0.443		chr10:75694715|75700095	0.098	chr11:62349353|62354688	0.018	chr10:92075170|92136690	0.742
chr14:76098454|76106152	0.078	chr11:70917315|70917782	0.025	chr12:77331896|77332329	0.06		chr12:55673453|55677265	0.036	chr14:29097784|29124683	0.047	chr12:73168000|73188265	0.09		chr11:32058563|32058920	0.002	chr12:3252612|3264749	0.024	chr12:112915880|112916723	0.111		chr10:75753377|75755500	0.057	chr11:62351378|62354688	0.062	chr10:92103706|92136690	0.195
chr14:77578964|77592992	0.065	chr11:70917315|70925912	0.033	chr12:77331896|77365359	0.044		chr12:55738211|55739569	0.017	chr14:30482193|30484586	0.276	chr12:73168000|73219142	0.106		chr11:33264636|33266324	0.211	chr12:3442474|3457209	0.236	chr12:116317830|116324210	0.329		chr10:76369835|76382187	0.083	chr11:62383161|62391033	0.066	chr10:92109639|92136690	0.145
chr14:78982236|78984302	0.031	chr11:72070303|72075035	0.084	chr12:78454757|78504751	0.022		chr12:55757926|55762737	0.02	chr14:30765963|30777992	0.071	chr12:73179205|73219142	0.217		chr11:33283908|33318347	0.078	chr12:3442474|3474613	0.173	chr12:116346504|116357934	0.046		chr10:76797795|76800914	0.118	chr11:62384718|62391033	0.02	chr10:93208172|93218089	0.018
chr14:78982236|78995163	0.031	chr11:72645537|72673057	0.041	chr12:78562856|78637579	0.03		chr12:55757926|55795776	0.022	chr14:31061467|31089618	0.143	chr12:73930657|73932476	0.02		chr11:33297342|33318459	0.424	chr12:3442474|3484608	0.104	chr13:3556314|3557057	0.031		chr10:77354525|77359735	0.037	chr11:62398265|62423067	0.015	chr10:93221587|93239043	0.299
chr14:78994400|79026077	0.056	chr11:72712157|72714483	0.086	chr12:78590534|78637579	0.124		chr12:55786170|55795776	0.026	chr14:31061469|31089622	0.143	chr12:74162056|74238370	0.024		chr11:33318239|33337914	0.114	chr12:3589171|3596862	0.075	chr13:8559104|8757471	0.182		chr10:79815185|79815844	0.098	chr11:62410820|62423067	0.016	chr10:93235438|93236963	0.018
chr14:79009164|79026077	0.152	chr11:72848642|72859696	0.047	chr12:80364004|80397782	0.022		chr12:57303345|57307464	0.2	chr14:31377391|31379519	0.019	chr12:74229215|74238370	0.043		chr11:35610592|35612436	0.02	chr12:3589171|3617691	0.017	chr13:8835297|8837023	0.14		chr10:80000712|80001090	0.073	chr11:62410820|62433699	0.052	chr10:93707278|93710666	0.266
chr14:79056647|79065005	0.085	chr11:72858331|72868070	0.081	chr12:80397653|80399985	0.044		chr12:57325524|57364234	0.214	chr14:31482791|31492456	0.567	chr12:75114191|75154281	0.214		chr11:35861809|35867427	0.025	chr12:3596649|3617691	0.019	chr13:8836783|8861265	0.027		chr10:80547773|80548533	0.055	chr11:62419598|62423067	0.015	chr10:93733607|93741221	0.176
chr14:84477323|84477687	0.066	chr11:74435701|74441785	0.045	chr12:81314260|81316104	0.48		chr12:58997136|59005316	0.013	chr14:32250017|32262831	0.086	chr12:77277361|77332329	0.078		chr11:36221408|36385328	0.023	chr12:3596649|3648389	0.023	chr13:9560671|9576918	0.073		chr10:80712112|80715179	0.014	chr11:62433563|62438515	0.029	chr10:93984162|93984493	0.037
chr14:84477323|84533695	0.043	chr11:74565501|74567251	0.035	chr12:81474587|81510965	0.032		chr12:59016866|59018125	0.2	chr14:32526149|32526878	0.109	chr12:77277361|77365359	0.037		chr11:36273231|36300430	0.029	chr12:3617606|3644022	0.004	chr13:9710146|9735466	0.166		chr10:80719009|80719812	0.01	chr11:62578303|62581305	0.167	chr10:94089577|94106072	0.182
chr14:87472076|87487287	0.192	chr11:74656423|74657339	0.064	chr12:81946931|81956263	0.036		chr12:59050268|59051708	0.286	chr14:33402624|33411024	0.026	chr12:77277361|77412949	0.039		chr11:36300196|36385328	0.018	chr12:3617606|3648389	0.5	chr13:9720773|9735466	0.082		chr10:80764602|80771366	0.056	chr11:64071518|64073670	0.083	chr10:94748941|94771074	0.087
chr14:87472076|87511770	0.083	chr11:74690210|74690284	0.032	chr12:82234463|82240860	0.021		chr12:64986393|64995681	0.034	chr14:34237416|34259732	0.211	chr12:77323845|77332329	0.307		chr11:36372715|36385328	0.036	chr12:3617606|3686862	0.194	chr13:11618607|11623001	0.021		chr10:80766163|80771366	0.235	chr11:65021941|65041510	0.042	chr10:95989562|95995690	0.079
chr14:87474699|87506606	0.107	chr11:74850580|74850653	0.043	chr12:82311349|82342499	0.008		chr12:65042461|65048280	0.067	chr14:34691682|34695105	0.122	chr12:77323845|77365359	0.071		chr11:36864029|36864943	0.051	chr12:3617606|3735026	0.013	chr13:11665881|11676247	0.027		chr10:80803583|80803888	0.103	chr11:65053099|65067156	0.03	chr10:96727787|96740632	0.593
chr14:87505759|87511770	0.098	chr11:74928993|74990215	0.052	chr12:82340662|82342499	0.078		chr12:66473202|66513359	0.057	chr14:35309232|35323434	0.073	chr12:77331896|77332329	0.081		chr11:41912312|41920550	0.011	chr12:3632810|3644022	0.003	chr13:11680966|11688013	0.147		chr10:81050999|81052251	0.014	chr11:65053099|65075210	0.069	chr10:98968694|98969124	0.054
chr14:99133236|99150741	0.333	chr11:74945522|74946219	0.049	chr12:82340662|82363131	0.009		chr12:66550481|66655437	0.064	chr14:35321641|35323434	0.049	chr12:77331896|77365359	0.027		chr11:41967534|41976686	0.008	chr12:3632810|3648389	0.041	chr13:11759671|11785141	0.22		chr10:81108748|81118229	0.02	chr11:65057297|65075210	0.069	chr10:98968694|98979901	0.015
chr14:103260196|103291362	0.023	chr11:74945522|74990215	0.18	chr12:82357233|82372542	0.018		chr12:66629905|66655437	0.04	chr14:35444214|35452399	0.042	chr12:77364969|77365359	0.039		chr11:43704534|43705477	0.636	chr12:3643917|3648389	0.006	chr13:11769852|11785141	0.024		chr10:81308948|81309247	0.022	chr11:65074437|65075210	0.02	chr10:99124831|99129662	0.308
chr14:103275789|103291362	0.145	chr11:75264757|75266364	0.034	chr12:82357233|82387712	0.008		chr12:69159435|69361405	0	chr14:36938584|36941264	0.038	chr12:78343352|78435212	0.078		chr11:43704534|43705567	0.095	chr12:3718412|3735026	0.024	chr13:14181220|14188031	0.054		chr10:81400509|81420798	0.026	chr11:65706984|65712297	0.115	chr10:99144235|99156351	0.357
chr14:103282598|103291362	0.048	chr11:75390072|75391227	0.303	chr12:82384651|82403179	0.013		chr12:69159435|69361424	0	chr14:38397230|38407216	0.11	chr12:78454757|78492310	0.015		chr11:44531276|44551819	0.013	chr12:3748425|3754116	0.029	chr13:14245729|14248442	0.061		chr10:81420267|81420798	0.168	chr11:65706984|65756371	0.044	chr10:99144235|99164949	0.462
chr14:105287617|105298127	0.015	chr11:75603387|75619276	0.006	chr12:83047559|83052543	0.029		chr12:69320373|69322350	0.04	chr14:40840225|40874239	1	chr12:78454757|78504751	0.043		chr11:45883710|45890799	0.019	chr12:3749470|3751907	0.011	chr13:14264065|14311790	0.089		chr10:81487680|81488358	0.04	chr11:65735192|65756371	0.038	chr10:103404285|103404819	0.031
chr14:111595811|111636926	0.16	chr11:76113941|76117805	0.019	chr12:83091748|83116299	0.058		chr12:69627217|69658078	0.051	chr14:45244155|45264070	0.3	chr12:78590534|78627260	0.037		chr11:45883710|45895129	0.092	chr12:3835027|3873428	0.208	chr13:14270959|14300447	0.058		chr10:81532396|81533406	0.116	chr11:65735192|65775765	0.038	chr10:105243589|105303715	0.034
chr14:116181862|116183082	0.8	chr11:76221860|76240922	0.037	chr12:83091748|83133744	0.024		chr12:69632060|69658078	0.222	chr14:45601565|45629753	0.041	chr12:78590534|78637579	0.092		chr11:46221336|46224205	0.004	chr12:3899193|3900361	0.027	chr13:14278278|14311790	0.235		chr10:81535080|81535964	0.025	chr11:65756269|65775765	0.032	chr10:105243589|105323637	0.11
chr14:120324794|120325412	0.026	chr11:76423118|76424984	0.004	chr12:83831922|83855524	0.035		chr12:69640054|69658078	0.105	chr14:45616530|45629753	0.082	chr12:78609145|78637579	0.031		chr11:49212695|49215798	0.075	chr12:4206393|4213278	0.034	chr13:14285548|14300447	0.069		chr10:81662923|81821514	0.857	chr11:67652859|67662166	0.003	chr10:105271499|105323637	0.048
chr14:121592394|121597756	0.109	chr11:76748508|76754800	0.065	chr12:83831922|83876812	0.039		chr12:70020834|70025481	0.074	chr14:47016277|47016795	0.39	chr12:78794245|78797390	0.068		chr11:49212695|49215945	0.4	chr12:4313026|4315865	0.024	chr13:14297270|14300447	0.058		chr10:81706238|81864885	0.333	chr11:67652859|67665462	0.005	chr10:105303594|105323637	0.357
chr14:121594336|121597750	0.069	chr11:76799789|76813652	0.028	chr12:83842218|83876812	0.038		chr12:70020834|70028191	0.053	chr14:47714632|47720285	0.039	chr12:78809752|78837630	0.056		chr11:49212695|49217475	0.048	chr12:4744457|4745158	0.323	chr13:15478000|15548642	0.158		chr10:81747116|81905665	0.765	chr11:68759746|68771986	0.021	chr10:105303594|105348549	0.042
chr14:122701055|122738004	0.062	chr11:77151818|77200153	0.286	chr12:84014379|84101428	0.308		chr12:70078112|70102854	0.213	chr14:52262353|52262778	0.091	chr12:78819204|78824872	0.052		chr11:49212695|49221785	0.16	chr12:4762327|4764147	0.795	chr13:15478000|15613884	0.211		chr10:81747377|81905665	0.5	chr11:68764236|68771057	0.022	chr10:105321396|105323637	0.207
chr14:122737902|122813247	0.157	chr11:77549272|77585494	0.014	chr12:84124475|84136637	0.039		chr12:70280556|70292361	0.007	chr14:54662168|54667161	0.054	chr12:79263773|79264433	0.13		chr11:49260571|49261813	0.024	chr12:4937387|4954657	0.19	chr13:15478000|15662530	0.194		chr10:81771094|81911023	0.414	chr11:68836150|68845424	0.065	chr10:105348435|105370778	0.089
chr14:123369938|123371614	0.049	chr11:77571607|77585494	0.025	chr12:84171460|84174423	0.105		chr12:71074936|71086661	0.081	chr14:54758439|54759745	0.262	chr12:80868427|80870210	0.024		chr11:49685087|49685352	0.027	chr12:4937387|4978588	0.062	chr13:15775350|15796681	0.167		chr10:81839523|81964878	1	chr11:69027604|69028064	0.068	chr10:105369950|105370778	0.168
chr14:123396207|123464831	0.066	chr11:77691542|77693254	0.041	chr12:85028770|85034034	0.173		chr12:72303657|72308929	0.019	chr14:54942353|54970810	0.706	chr12:81314260|81316104	0.537		chr11:50071171|50095980	0.019	chr12:4961218|5006791	0.476	chr13:15908686|15915767	0.194		chr10:82368571|82383844	0.462	chr11:69649728|69651723	0.023	chr10:105413217|105413787	0.434
chr14:123571940|123599989	0.054	chr11:77953408|77954883	0.031	chr12:85049692|85050372	0.095		chr12:72783683|72784536	0.008	chr14:56748835|56772006	0.29	chr12:81474587|81481002	0.024		chr11:50295347|50310869	0.066	chr12:4961218|5013984	0.24	chr13:15908686|15916647	0.37		chr10:82383763|82405166	0.129	chr11:69914933|69916293	0.045	chr10:106743487|106767548	0.025
chr14:123590803|123599989	0.052	chr11:78006727|78009794	0.192	chr12:85240798|85250373	0.143		chr12:73168000|73219142	0.103	chr14:56804149|56804863	0.114	chr12:81474587|81510965	0.084		chr11:50297274|50297318	0.014	chr12:4961218|5013999	0.414	chr13:17738917|17772957	0.2		chr10:83254783|83283869	0.128	chr11:70135921|70169379	1	chr10:107045213|107053516	0.429
chr14:123592682|123599989	0.083	chr11:78009401|78009794	0.128	chr12:85857380|85879475	0.078		chr12:73179205|73219142	0.065	chr14:56911078|56914168	0.025	chr12:82340662|82342499	0.061		chr11:50299129|50301054	0.004	chr12:4965841|4974279	0.056	chr13:17750257|17772957	0.414		chr10:83281370|83283869	0.141	chr11:70136441|70169822	0.889	chr10:107380080|107382713	0.037
chr14:123979194|123983967	0.054	chr11:78335427|78336830	0.051	chr12:85863564|85879475	0.245		chr12:73181784|73219142	0.032	chr14:57856610|57865641	0.045	chr12:82340662|82363131	0.014		chr11:50301758|50308929	0.008	chr12:5451681|5452852	0.471	chr13:17763104|17772957	0.123		chr10:83281370|83304375	0.163	chr11:70664034|70664151	0.027	chr10:107411953|107420283	0.008
chr15:4035260|4059996	0.008	chr11:78618275|78644017	0.455	chr12:85863564|85891082	0.11		chr12:74129372|74162876	0.061	chr14:57856610|57878459	0.207	chr12:82357233|82372542	0.013		chr11:50301758|50310867	0.003	chr12:5579726|5581024	0.4	chr13:18810432|18814293	0.126		chr10:83297154|83304375	0.19	chr11:70678284|70679653	0.033	chr10:108240105|108243130	0.039
chr15:4047465|4059996	0.068	chr11:79384175|79390399	0.036	chr12:85863564|85892210	0.072		chr12:74155177|74162876	0.151	chr14:57858540|57878459	0.103	chr12:82357233|82387712	0.012		chr11:50304326|50308929	0.003	chr12:5603133|5607431	0.444	chr13:18810432|18830793	0.016		chr10:83297154|83316789	0.087	chr11:70874746|70884968	0.209	chr10:108240105|108251008	0.034
chr15:4128834|4128923	0.015	chr11:79384175|79395961	0.033	chr12:85876491|85879475	0.049		chr12:74162056|74162876	0.043	chr14:59226308|59235420	0.091	chr12:83256468|83260883	0.333		chr11:50307470|50308929	0.011	chr12:5740427|5885707	0.267	chr13:18823780|18830793	0.042		chr10:83316055|83316789	0.102	chr11:70874746|70887171	0.171	chr10:108240105|108253495	0.083
chr15:5160603|5170016	0.167	chr11:79384175|79418683	0.046	chr12:86111611|86140196	0.121		chr12:75087405|75087831	0.066	chr14:59771639|59802318	0.131	chr12:83315392|83370664	0.065		chr11:50307470|50310867	0.003	chr12:5748378|5885707	0.211	chr13:20564424|20589726	0.034		chr10:83506598|83508732	0.114	chr11:70874746|70893688	0.133	chr10:108268572|108274188	0.041
chr15:5322244|5323612	0.889	chr11:79425513|79475883	0.03	chr12:86256868|86269061	0.156		chr12:75114191|75137750	0.147	chr14:60239481|60247466	0.075	chr12:83533867|83535979	0.068		chr11:51729452|51734661	0.318	chr12:8268364|8275890	0.112	chr13:24673032|24695702	0.033		chr10:83558598|83564537	0.051	chr11:70874746|70900607	0.017	chr10:108583874|108636673	0.011
chr15:5322244|5333050	1	chr11:79468717|79475883	0.02	chr12:86260577|86269061	0.083		chr12:75114191|75154281	0.25	chr14:60484484|60506717	1	chr12:83574632|83575136	0.088		chr11:52113120|52121970	0.003	chr12:8698091|8706041	0.055	chr13:24721631|24725036	0.033		chr10:83620698|83628833	0.008	chr11:70874746|70908517	0.039	chr10:108583874|108642398	0.009
chr15:7976968|8079364	0.24	chr11:80024910|80025954	0.051	chr12:86261616|86269061	0.034		chr12:76288881|76291117	0.033	chr14:60843208|60875307	0.408	chr12:84121155|84127017	0.034		chr11:52117987|52119304	0.003	chr12:8709322|8713937	0.017	chr13:29691599|29717817	0.073		chr10:84947412|84948020	0.39	chr11:70900472|70908517	0.017	chr10:108583874|108691063	0.009
chr15:8019589|8079364	0.118	chr11:80223903|80227332	0.027	chr12:88410322|88431179	0.091		chr12:76290981|76297584	0.031	chr14:63864216|63878188	0.195	chr12:84121283|84127017	0.025		chr11:52236837|52245121	0.011	chr12:11271729|11290891	0.062	chr13:29849939|29854941	0.109		chr10:85143016|85157194	0.127	chr11:70900472|70925912	0.034	chr10:108627253|108642398	0.026
chr15:8019589|8082582	0.105	chr11:80246002|80248538	0.024	chr12:89187022|89193207	0.058		chr12:76332737|76333274	0.067	chr14:63864216|63892833	0.333	chr12:84124475|84136637	0.028		chr11:53068540|53072516	0.044	chr12:12358045|12362540	0.013	chr13:35790101|35816575	0.643		chr10:85146344|85148798	0.069	chr11:70917315|70917782	0.03	chr10:109751432|109770324	0.222
chr15:12136396|12171854	0.013	chr11:80391331|80398470	0.027	chr12:89187022|89260521	0.013		chr12:77277361|77332329	0.044	chr14:64210428|64285183	0.053	chr12:84171460|84174423	0.059		chr11:53265932|53266049	0.019	chr12:13285183|13310304	0.087	chr13:35815909|35816575	0.889		chr10:86024416|86024710	0.067	chr11:70917315|70925912	0.091	chr10:109764518|109765006	0.419
chr15:12136396|12184166	0.02	chr11:80394286|80398470	0.04	chr12:89187022|89533010	0.008		chr12:77323845|77332329	0.251	chr14:64210428|64313755	0.068	chr12:84298011|84308432	0.05		chr11:53284100|53292314	0.016	chr12:13300093|13310304	0.048	chr13:36207576|36246494	0.088		chr10:86696719|86703025	0.004	chr11:72070303|72075035	0.053	chr10:109816254|109824681	0.14
chr15:12230274|12233926	0.293	chr11:80952480|80971614	0.068	chr12:89503018|89533010	0.017		chr12:77331896|77332329	0.036	chr14:64233829|64313755	0.028	chr12:84608570|84609473	0.113		chr11:53368660|53375633	0.009	chr12:13390925|13393532	0.049	chr13:36207627|36246494	0.374		chr10:88213647|88219360	0.049	chr11:72189548|72202550	0.14	chr10:114444679|114448387	0.078
chr15:12843439|12845382	0.8	chr11:80952480|81016422	0.091	chr12:90199147|90204818	0.021		chr12:77331896|77365359	0.036	chr14:64825601|64828668	0.064	chr12:84934152|84951381	0.014		chr11:53368660|53380672	0.034	chr12:13390925|13415731	0.032	chr13:36230458|36246494	0.107		chr10:88400652|88414598	0.044	chr11:72189548|72202554	0.098	chr10:114444679|114487006	0.249
chr15:12901103|12907394	0.074	chr11:81531239|81532988	0.667	chr12:90321997|90322330	0.046		chr12:77448473|77450276	0.019	chr14:64851885|64903318	0.122	chr12:84940160|84943392	0.012		chr11:53397832|53402566	0.011	chr12:13413528|13415731	0.03	chr13:36232122|36246494	0.222		chr10:88411916|88419560	0.146	chr11:72728761|72732413	0.066	chr10:114444679|114498857	0.106
chr15:12912511|12915444	0.029	chr11:83948445|83949694	0.19	chr12:98489905|98496310	0.143		chr12:78343352|78412433	0.02	chr14:64887575|64903318	0.047	chr12:85028770|85034034	0.1		chr11:53531996|53537915	0.025	chr12:13482386|13484044	0.161	chr13:36232122|36342097	0.172		chr10:88809082|88810085	0.197	chr11:72749300|72758600	0.092	chr10:114444679|114504242	0.103
chr15:16823159|16832278	0.25	chr11:84193079|84195687	0.387	chr12:98489905|98518832	0.424		chr12:78343352|78562898	0.021	chr14:64896650|64903318	0.106	chr12:85040573|85044524	0.076		chr11:53537154|53537915	0.004	chr12:17402073|17406896	0.143	chr13:42055400|42123213	0.286		chr10:89112791|89117002	0.095	chr11:72858331|72868070	0.036	chr10:114444679|114518196	0.085
chr15:18963985|18966909	0.108	chr11:84223142|84231761	0.072	chr12:98496193|98518832	0.167		chr12:78454757|78504751	0.049	chr14:65066683|65080475	0.045	chr12:85049692|85050372	0.03		chr11:53874935|53958100	0.615	chr12:21217975|21239649	0.095	chr13:42861461|42861697	0.095		chr10:89112791|89125224	0.125	chr11:72863875|72868070	0.034	chr10:114486706|114498857	0.105
chr15:20833297|20836029	0.101	chr11:84442566|84449187	0.056	chr12:98792024|98794619	0.196		chr12:78590534|78627260	0.042	chr14:65293784|65299415	0.32	chr12:85121987|85123871	0.012		chr11:54124657|54129562	0.15	chr12:21224305|21230956	0.171	chr13:43094749|43096806	0.064		chr10:89772587|89794624	0.052	chr11:72893262|72895285	0.083	chr10:114486706|114504242	0.022
chr15:20833297|20840805	0.19	chr11:84467461|84473166	0.085	chr12:98837243|98844156	0.088		chr12:78590534|78637579	0.095	chr14:65547134|65551475	0.062	chr12:85240798|85250373	0.086		chr11:54543579|54568496	0.397	chr12:24177387|24302903	1	chr13:43122999|43134003	0.004		chr10:89787105|89794624	0.129	chr11:74435701|74441785	0.075	chr10:114486706|114518196	0.063
chr15:20833297|21001479	0.057	chr11:85017630|85027239	0.012	chr12:98946569|98964607	0.188		chr12:78609145|78637579	0.037	chr14:66187443|66190234	0.007	chr12:85857380|85879475	0.16		chr11:54840930|54853299	0.188	chr12:24854879|24882794	0.148	chr13:43412411|43425214	0.024		chr10:90033214|90050112	0.024	chr11:74656423|74657339	0.038	chr10:114498769|114518196	0.047
chr15:21358723|21492710	0.06	chr11:85077265|85104026	0.263	chr12:99209461|99388917	0.091		chr12:79263773|79264433	0.108	chr14:66824345|66834376	0.009	chr12:85863564|85879475	0.155		chr11:57185793|57201179	0.004	chr12:24878191|24882794	0.159	chr13:43419576|43425214	0.045		chr10:90033214|90077142	0.012	chr11:74928993|74946219	0.048	chr10:114498769|114592206	0.029
chr15:27871161|27905331	0.018	chr11:85326864|85332375	0.065	chr12:99388361|99388917	0.069		chr12:80364004|80404698	0.044	chr14:66828771|66834376	0.003	chr12:85863564|85899484	0.034		chr11:57505234|57514291	0.042	chr12:24878191|24924294	0.403	chr13:43430448|43461823	0.067		chr10:90042546|90050112	0.06	chr11:74928993|74990215	0.219	chr10:114567127|114592206	0.289
chr15:30619222|30647324	0.019	chr11:85326864|85339796	0.083	chr12:100206174|100206233	0.001		chr12:80397653|80404698	0.068	chr14:67016017|67023190	0.052	chr12:85876491|85879475	0.037		chr11:57506837|57514291	0.034	chr12:24878191|24934622	0.335	chr13:44970046|44996006	0.087		chr10:90042546|90077142	0.079	chr11:74945522|74946219	0.039	chr10:115406353|115406898	0.099
chr15:30619222|30669606	0.017	chr11:85359625|85371163	0.021	chr12:100325544|100376248	0.007		chr12:81314260|81316104	0.423	chr14:69358822|69575399	0.667	chr12:85876491|85891082	0.054		chr11:58040391|58044050	0.038	chr12:24878191|24939348	0.148	chr13:45681223|45956575	0.063		chr10:90042546|90163304	0.005	chr11:74945522|74990215	0.138	chr10:116160459|116162610	0.028
chr15:30634644|30647324	0.007	chr11:85359625|85395420	0.021	chr12:100382121|100387194	0.015		chr12:81474587|81481002	0.021	chr14:69373013|69584898	0.357	chr12:85876491|85899484	0.032		chr11:58854260|58869006	0.426	chr12:24994812|24997330	0.013	chr13:45697821|45795637	0.052		chr10:90049816|90077142	0.265	chr11:74945522|75053963	0.1	chr10:116160459|116188468	0.01
chr15:30634644|30669606	0.031	chr11:86327802|86346028	0.024	chr12:100403357|100419570	0.03		chr12:81474587|81510965	0.057	chr14:70141611|70142531	0.029	chr12:85925640|85939510	0.06		chr11:59054774|59062294	0.333	chr12:24994812|25005218	0.013	chr13:45697821|45956575	0.272		chr10:90049816|90139711	0.01	chr11:74981852|74990215	0.087	chr10:116177718|116188468	0.277
chr15:30634644|30683470	0.047	chr11:86532772|86535460	0.114	chr12:100415135|100495440	0.01		chr12:82234463|82237351	0.02	chr14:70235140|70267506	0.105	chr12:86256868|86261695	0.031		chr11:59085065|59093571	0.857	chr12:26339306|26389575	0.054	chr13:45735115|45956575	0.193		chr10:90069468|90077142	0.602	chr11:75264757|75266364	0.047	chr10:116188200|116237368	0.009
chr15:30905660|30922005	0.019	chr11:86635175|86665878	0.024	chr12:100446860|100466310	0.008		chr12:82311349|82342499	0.015	chr14:70256360|70267506	0.075	chr12:86256868|86269061	0.19		chr11:59421525|59438513	0.005	chr12:28859252|28867153	0.078	chr13:45795509|45956575	0.473		32672,ST-E00205:820:H2VMYCCX2:2:2210:5660:35555,ST-E00205:820:H2VMYCCX2:2:2210:31365:42112,ST-E00205:820:H2VMYCCX2:2:2210:14823:46261,ST-E00205:820:H2VMYCCX2:2:2210:20598:50885,ST-E00205:820:H2VMYCCX2:2:2210:10013:51570,ST-E00205:820:H2VMYCCX2:2:2210:14813:57003,ST-E00205:820:H2VMYCCX2:2:2210:5487:58673,ST-E00205:820:H2VMYCCX2:2:2210:24921:59604,ST-E00205:820:H2VMYCCX2:2:2211:29203:3208,ST-E00205…		chr11:75390072|75391227	0.75	chr10:116226159|116237368	0.01
chr15:34117880|34139897	0.051	chr11:86643498|86665878	0.014	chr12:100446860|100495440	0.022		chr12:82340662|82342499	0.089	chr14:70678079|70682850	0.024	chr12:86260577|86269061	0.043		chr11:59428341|59428813	0.005	chr12:28862955|28867153	0.041	chr13:45852328|45956575	0.124		chr10:90069468|90114447	0.11	chr11:75543158|75545830	0.076	chr10:116226159|116256243	0.016
chr15:34999831|35008298	0.148	chr11:86661123|86665878	0.01	chr12:100446860|100500230	0.01		chr12:82340662|82363131	0.019	chr14:70901489|70926072	0.074	chr12:89187022|89193207	0.033		chr11:60270318|60275002	0.046	chr12:29566702|29731076	0.008	chr13:45918888|45956575	0.031		chr10:90069468|90163304	0.16	chr11:75751881|75759428	0.013	chr10:116236679|116256243	0.011
chr15:35072430|35115645	0.295	chr11:87037831|87059560	0.033	chr12:100570829|100619641	0.136		chr12:82357233|82372542	0.029	chr14:72563484|72584844	0.096	chr12:89187022|89260521	0.013		chr11:60270318|60309124	0.016	chr12:29783621|29811734	0.005	chr13:46615250|46640122	0.009		chr10:90069468|90166248	0.006	chr11:76272376|76278591	0.068	chr10:116251112|116256243	0.009
chr15:35099434|35115645	0.13	chr11:87045127|87059560	0.028	chr12:100595815|100619641	0.34		chr12:82357233|82387712	0.026	chr14:72652016|72683771	0.167	chr12:89187022|89533010	0.013		chr11:60747866|60749589	0.148	chr12:29811373|29811734	0.02	chr13:48590287|48606360	0.238		chr10:90069468|90260818	0.005	chr11:76354894|76359286	0.174	chr10:116517317|116537278	0.011
chr15:35533296|35534360	0.053	chr11:87145464|87163869	0.009	chr12:100615997|100619641	0.194		chr12:82384651|82403179	0.014	chr14:73262529|73269198	0.114	chr12:89254674|89260521	0.01		chr11:61519487|61523193	0.008	chr12:29811373|29827831	0.012	chr13:48945942|48949303	0.023		chr10:90069472|90077142	0.516	chr11:76799789|76813652	0.04	chr10:116517317|116549105	0.082
chr15:37459217|37661086	0.005	chr11:87145464|87167516	0.009	chr12:100654047|100654489	0.105		chr12:83091748|83116299	0.125	chr14:73262529|73273746	0.154	chr12:89503018|89533010	0.021		chr11:61519487|61535383	0.008	chr12:29849245|29855283	0.034	chr13:52887241|52898736	0.021		25550:24655,ST-E00205:820:H2VMYCCX2:2:2215:10998:37067,ST-E00205:820:H2VMYCCX2:2:2215:15554:58637,ST-E00205:820:H2VMYCCX2:2:2216:22962:3085,ST-E00205:820:H2VMYCCX2:2:2216:2920:5247,ST-E00205:820:H2VMYCCX2:2:2216:13098:8781,ST-E00205:820:H2VMYCCX2:2:2216:22952:26273,ST-E00205:820:H2VMYCCX2:2:2216:5345:33709,ST-E00205:820:H2VMYCCX2:2:2216:14448:39633,ST-E00205:820:H2VMYCCX2:2:2216:27864:41532,ST-E0…		chr11:77571607|77579845	0.02	chr10:116517317|116549175	0.338
chr15:38493474|38498841	0.03	chr11:87145464|87190159	0.013	chr12:102213862|102239247	0.035		chr12:83256468|83260883	0.308	chr14:74775581|74786390	0.431	chr12:89976347|89983541	0.021		chr11:61532518|61535383	0.013	chr12:29849245|29895314	0.019	chr13:52887241|52919266	0.07		chr10:90163161|90166248	0.006	chr11:77571607|77585494	0.081	chr10:116527827|116549175	0.106
chr15:39345310|39345620	0.114	chr11:87146934|87149363	0.006	chr12:102991350|103011292	0.038		chr12:83294362|83370664	0.154	chr14:77268807|77380688	0.037	chr12:89976347|90204818	0.041		chr11:61877307|61909946	0.05	chr12:29866828|29886185	0.05	chr13:55034889|55069807	0.4		chr10:90163161|90307705	0.005	chr11:77575573|77579845	0.016	chr10:116937397|116939481	0.15
chr15:39436997|39437922	0.021	chr11:87159821|87167516	0.018	chr12:102991350|103021876	0.537		chr12:84124475|84131387	0.044	chr14:77268807|77441899	0.026	chr12:91213565|91299077	0.148		chr11:61886700|61909946	0.062	chr12:29886123|29895314	0.006	chr13:55050741|55069807	0.267		chr10:90163161|90359215	0.005	chr11:78006727|78009794	0.184	chr10:117077512|117099967	0.071
chr15:39452040|39517871	0.043	chr11:87159821|87178028	0.007	chr12:103011200|103021876	0.081		chr12:84124475|84136637	0.048	chr14:77578964|77592992	0.061	chr12:91347526|91370196	0.2		chr11:61909848|61922829	0.144	chr12:30257966|30288315	0.383	chr13:55055975|55069807	0.294		chr10:90307569|90359215	0.009	chr11:78009401|78009794	0.247	chr10:117099943|117102198	0.152
chr15:39452040|39585762	0.013	chr11:87184884|87206953	0.015	chr12:105799651|105805008	0.107		chr12:84298011|84308432	0.059	chr14:77611287|77668793	0.102	chr12:98489905|98496310	0.071		chr11:62117700|62132454	0.02	chr12:31790847|31802483	0.121	chr13:55233895|55248077	0.266		chr10:90359035|90577195	0.004	chr11:78013171|78018229	0.203	chr10:117349311|117367988	0.052
chr15:39452224|39478710	0.141	chr11:87237130|87237575	0.011	chr12:106036540|106042892	0.296		chr12:84934152|84951381	0.028	chr14:78982236|78995163	0.055	chr12:98489905|98518832	0.411		chr11:62146306|62161910	0.169	chr12:31833182|31839854	0.065	chr13:55233895|55263442	0.034		chr10:90359035|90680919	0.008	chr11:78053363|78055880	0.063	chr10:117355935|117361360	0.013
chr15:39452224|39511374	0.052	chr11:87598863|87601172	0.038	chr12:107989465|107989830	0.144		chr12:84940160|84951381	0.016	chr14:79009164|79026077	0.071	chr12:98518498|98518832	0.094		chr11:62147568|62161910	0.132	chr12:31869419|31900973	0.036	chr13:58191722|58199070	0.057		chr10:90510596|90512875	0.047	chr11:78279047|78279915	0.014	chr10:117355935|117367988	0.102
chr15:39452224|39517871	0.079	chr11:88049692|88051325	0.049	chr12:108112474|108112513	0.364		chr12:85028770|85034034	0.122	chr14:79009164|79038201	0.1	chr12:98658213|98664305	0.07		chr11:62151870|62161910	0.093	chr12:34078476|34107351	0.25	chr13:58859169|58861555	0.01		chr10:90510596|90577195	0.082	chr11:79384175|79390399	0.045	chr10:117366081|117367988	0.057
chr15:39506966|39517871	0.102	chr11:88073057|88078555	0.093	chr12:108157754|108165172	0.351		chr12:85049692|85050372	0.025	chr14:84477323|84477687	0.057	chr12:98792024|98794619	0.198		chr11:62283597|62292218	0.165	chr12:34373878|34374138	0.083	chr13:58859169|58878262	0.005		chr10:90510596|90644556	0.007	chr11:79384175|79418683	0.034	chr10:117692582|117705229	0.067
chr15:39534838|39616510	0.035	chr11:89041448|89049900	0.03	chr12:109620313|109627153	0.027		chr12:85240798|85250373	0.16	chr14:87472076|87487287	0.125	chr12:98843954|98863309	0.03		chr11:62338859|62345318	0.009	chr12:34373878|34402867	0.058	chr13:58871736|58878262	0.005		chr10:90510596|90680919	0.024	chr11:79418552|79438848	0.019	chr10:117701565|117705229	0.058
chr15:39555065|39616510	0.27	chr11:89042162|89049900	0.089	chr12:109718114|109718499	0.164		chr12:85312946|85314602	0.042	chr14:87472076|87511770	0.091	chr12:98851382|98887141	0.038		chr11:62340408|62345318	0.019	chr12:35078900|35086984	0.053	chr13:59454535|59546383	0.152		chr10:90523429|90577195	0.01	chr11:79425513|79441974	0.021	chr10:119929901|119945171	0.231
chr15:39566943|39616510	0.631	chr11:90257520|90267581	0.011	chr12:110567728|110570768	0.013		chr12:85857380|85879475	0.143	chr14:99133236|99150741	0.41	chr12:98942218|98964607	0.11		chr11:62378515|62391033	0.017	chr12:35078900|35112504	0.081	chr13:59460469|59462173	0.014		chr10:90531806|90577195	0.013	chr11:79425513|79475883	0.066	chr10:120035351|120038793	0.444
chr15:39585590|39616510	0.236	chr11:90340787|90345978	0.012	chr12:110651491|110652194	0.008		chr12:85863564|85879475	0.255	chr14:99186481|99211070	0.125	chr12:98946569|98964607	0.219		chr11:62383161|62391033	0.062	chr12:38084167|38190134	0.004	chr13:59460469|59504310	0.013		chr10:90531806|90644556	0.019	chr11:79446806|79448336	0.058	chr10:120825108|120852092	0.32
chr15:39585709|39616510	0.102	chr11:90535480|90540282	0.108	chr12:110779296|110779890	0.2		chr12:85863564|85892210	0.163	chr14:101885291|101914337	0.029	chr12:98957281|98964607	0.062		chr11:62384718|62391033	0.016	chr12:38100364|38127383	0.008	chr13:59475660|59482604	0.015		chr10:90577089|90680919	0.044	chr11:79548474|79551134	0.029	chr10:120925767|120933709	0.041
chr15:41535570|41535727	0.015	chr11:90571722|90600280	0.125	chr12:111219811|111243538	0.087		chr12:86256868|86269061	0.278	chr14:103275789|103291362	0.13	chr12:100206156|100206233	0.001		chr11:62422875|62438515	0.012	chr12:38100364|38139686	0.006	chr13:59495333|59500702	0.028		chr10:90895099|90897426	0.008	chr11:79549408|79559562	0.02	chr10:121288880|121306883	0.083
chr15:41535570|41653661	0.023	chr11:90671084|90674819	0.053	chr12:111219811|111248646	0.062		chr12:86260577|86269061	0.068	chr14:103282598|103291362	0.024	chr12:100403357|100419570	0.014		chr11:65021941|65041510	0.014	chr12:38114533|38127383	0.008	chr13:59495333|59514295	0.013		chr10:90895099|90923602	0.035	chr11:79935905|79943410	0.058	chr10:121294589|121304471	0.03
chr15:41797474|41826052	0.043	chr11:93578666|93599398	0.017	chr12:111219811|111255363	0.044		chr12:86686966|86688286	0.063	chr14:115369532|115370226	0.038	chr12:100446860|100495440	0.029		chr11:65053099|65075210	0.068	chr12:38114533|38147601	0.007	chr13:59495333|59544451	0.028		chr10:90895099|90948672	0.007	chr11:79995617|79995809	0.143	chr10:121371144|121376734	0.034
chr15:41800471|41826052	0.017	chr11:93905159|93912458	0.381	chr12:111336026|111345623	0.015		chr12:87336032|87346801	0.043	chr14:116014006|116183082	0.308	chr12:100466180|100495440	0.024		chr11:65057297|65075210	0.01	chr12:38114533|38184971	0.006	chr13:59504194|59544451	0.052		chr10:90914696|90923602	0.039	chr11:80056452|80064399	0.073	chr10:121552200|121553068	0.05
chr15:43507645|43513849	0.067	chr11:93905159|93921484	0.167	chr12:111592577|111618383	0.169		chr12:89187022|89193207	0.037	chr14:120324794|120325412	0.044	chr12:100595815|100619641	0.254		chr11:65706984|65712297	0.081	chr12:38120606|38147601	0.003	chr13:59507959|59544451	0.028		chr10:90914693|90948672	0.05	chr11:80223903|80227332	0.045	chr10:121568029|121570791	0.031
chr15:44388469|44420873	0.235	chr11:93905163|93912458	0.361	chr12:111772319|111778700	0.002		chr12:89187022|89260521	0.014	chr14:121592394|121597753	0.031	chr12:100615997|100619641	0.139		chr11:65706984|65756371	0.012	chr12:38136541|38147601	0.004	chr13:59512324|59544451	0.04		chr10:90921296|90941512	0.005	chr11:80250208|80251126	0.096	chr10:121925816|121931509	0.299
chr15:44718788|44748398	0.044	chr11:93905163|93921484	0.128	chr12:111774353|111778700	0.002		chr12:89187022|89533010	0.017	chr14:121594336|121597750	0.05	chr12:100654047|100654489	0.286		chr11:65735192|65775765	0.041	chr12:38139405|38173843	0.003	chr13:59525146|59532058	0.029		chr10:90921296|90948672	0.034	chr11:80394286|80398470	0.04	chr10:122090460|122094692	0.037
chr15:47820352|47849820	0.178	chr11:94013623|94048558	0.012	chr12:111778020|111789459	0.004		chr12:89976347|90204818	0.02	chr14:121905123|121908320	0.069	chr12:100953287|100966461	0.061		chr11:65756269|65775765	0.063	chr12:38139405|38190134	0.002	chr13:59531057|59544451	0.026		chr10:90921296|90970158	0.006	chr11:82881601|82883964	0.074	chr10:122639391|122650433	0.667
chr15:48287485|48314110	0.103	chr11:94036600|94048558	0.017	chr12:111858210|111872433	0.49		chr12:98227168|98234397	0.107	chr14:122133280|122139774	0.019	chr12:101401605|101689060	1		chr11:66403200|66406572	0.429	chr12:38147503|38173843	0.004	chr13:60897335|60936075	0.667		chr10:92075170|92136690	0.756	chr11:83484651|83487413	0.073	chr10:122782183|122811559	0.034
chr15:53088055|53107571	0.041	chr11:94301505|94309691	0.024	chr12:116317830|116324210	0.342		chr12:98489905|98518832	0.458	chr14:122701055|122738004	0.087	chr12:101688960|101694673	0.75		chr11:67643281|67662166	0.003	chr12:38147503|38190134	0.013	chr13:62705701|62746836	0.5		chr10:92103706|92136690	0.098	chr11:83484651|83502852	0.086	chr10:122802235|122811559	0.022
chr15:53101685|53107571	0.063	chr11:95749000|95750147	0.235	chr12:116317830|116348314	0.049		chr12:98648349|98664305	0.1	chr14:122701055|122813247	0.074	chr12:101932968|101948439	0.066		chr11:68721320|68762658	0.017	chr12:38147503|38216108	0.008	chr13:63033023|63068285	0.176		chr10:93208172|93218089	0.012	chr11:83948445|83949694	0.06	chr10:122904092|122920845	0.098
chr15:62102345|62107465	0.357	chr11:95749000|95754055	0.089	chr12:116346504|116357934	0.061		chr12:98758512|98760410	0.043	chr14:123348762|123371614	0.028	chr12:102991350|103001976	0.028		chr11:68785882|68808921	0.009	chr12:38147503|38228123	0.031	chr13:63061035|63068285	0.421		chr10:93208172|93239043	0.01	chr11:83977080|83982307	0.04	chr10:123119109|123153127	0.02
chr15:62107148|62107465	0.529	chr11:97213771|97238258	0.029	chr12:117161594|117212003	0.007		chr12:98792024|98794619	0.134	chr14:123460237|123572094	0.033	chr12:102991350|103011292	0.03		chr11:68829915|68845424	0.009	chr12:38173727|38216108	0.024	chr13:63068040|63171047	0.071		chr10:93221587|93239043	0.29	chr11:84008618|84009550	0.029	chr10:123146794|123181800	0.015
chr15:68101471|68146591	0.174	chr11:97229830|97238258	0.096	chr12:117211856|117233361	0.007		chr12:98942218|98957366	0.048	chr14:123571940|123599989	0.034	chr12:102991350|103021876	0.541		chr11:68839871|68845424	0.009	chr12:38173727|38228123	0.031	chr13:63156546|63199550	0.308		chr10:93235438|93236963	0.017	chr11:84193079|84195687	0.513	chr10:123168227|123181800	0.016
chr15:68165753|68170223	0.333	chr11:97231889|97238258	0.022	chr12:117247657|117248700	0.011		chr12:98943303|98964607	0.048	chr14:123592682|123599989	0.177	chr12:102991350|103049923	0.048		chr11:68842020|68845424	0.01	chr12:38190060|38228123	0.007	chr13:63156546|63210166	0.19		chr10:93707278|93710666	0.224	chr11:84442566|84449187	0.048	chr10:125294595|125302081	0.159
chr15:68995052|69029910	0.007	chr11:97518610|97566773	0.028	chr12:117575555|117595307	0.039		chr12:98946569|98964607	0.061	chr14:123979194|123983967	0.049	chr12:103011200|103021876	0.04		chr11:69026074|69026579	0.203	chr12:38214303|38228123	0.01	chr13:63170941|63210166	0.205		chr10:93733607|93741221	0.079	chr11:84467461|84473166	0.076	chr10:127308258|127308679	0.02
chr15:69013358|69029910	0.006	chr11:97726705|97732755	0.041	chr12:117718202|117748450	0.018		chr12:99388361|99388917	0.182	chr15:4047465|4059996	0.068	chr12:103141772|103149081	0.059		chr11:69035868|69036181	0.029	chr12:38214303|38427494	0.006	chr13:63190479|63210166	0.174		chr10:94167410|94167728	0.147	chr11:84534480|84538361	0.265	chr10:127400126|127465013	0.072
chr15:69013358|69049461	0.019	chr11:97877957|97879588	0.615	chr13:6581258|6584700	0.016		chr12:100382121|100387194	0.012	chr15:5160603|5170016	0.078	chr12:105799651|105805008	0.111		chr11:69348442|69348518	0.009	chr12:38329993|38438734	0.005	chr13:63398083|63406255	0.4		chr10:94718852|94750659	0.059	chr11:84894550|84897720	0.286	chr10:127444276|127454756	0.042
[truncated: 9,475 more rows]

## Sheet: PD samples
PDCC1		PDCC2		PDCC3			PDHP1		PDHP2		PDHP3			PDST1		PDST2		PDST3			PDCB1		PDCB2		PDCB3
[truncated: 8,187 more rows]
